# Supplementary material for: The Diapause Lipidomes of Three Closely Related Beetle Species Reveal Mechanisms for Tolerating Energetic and Cold Stress in High-Latitude Seasonal Environments
Source: Front Physiol. 2020 Sep 25;11:576617. doi: 10.3389/fphys.2020.576617 (PMC7546402; doi:10.3389/fphys.2020.576617)
Supplement: Supplementary file 1 [file Data_Sheet_1.XLSX]

## Sheet: CO2 and respiratory pattern
Running number	species (1 = AB, 2 = MB, 3 = CPB)	code/jar	sex (1 = female, 2 = male)	weight	time	filename	diapause state (1 = initiation, 2 = maintenance, 3 = termination)	comments	1 = cont, 2 = cyclic, 3 = discont	quality filter	CO2 ml/h	activity slope	log10 CO2 ml/h	CO2 ml/h/g
1	3	12B-015.018	1	134.5	13:30:00	08-28-2012-001.exp	1		3	1	0.014	0.00303	-1.85387	0.104089
2	3	12B-094.026	2	124.8	10:15:00	08-30-2012-001.exp	1		3	1	0.0147	0.004	-1.83268	0.117788
3	3	12B-055.059	2	114.5	11:35:00	08-30-2012-002.exp	1		3	1	0.0165	0.00347	-1.78252	0.144105
4	3	12A-019.002	2	115.3	12:43:00	08-30-2012-003.exp	1		3	1	0.0124	0.00356	-1.90658	0.107546
5	3	12B-082.007	2	66.3	10:10:00	08-31-2012-001.exp	1		3	1	0.00594	0.00315	-2.22621	0.0895928
6	3	12B-069.048	1	127.7	11:26:00	08-31-2012-002.exp	1		3	1	0.00812	0.00337	-2.09044	0.0635865
7	2	12B	1	72.6	12:40:00	08-31-2012-003m.exp	1		2	1	0.0256	0.00328	-1.59176	0.352617
8	3	12B-010.055	1	153.7	11:05:00	09-03-2012-001.exp	1		3	1	0.0161	0.00345	-1.79317	0.10475
9	3	12B-094.34	1	163.5	12:20:00	09-03-2012-002.exp	1		3	1	0.0165	0.00299	-1.78252	0.100917
10	3	12A-013.053	2	11.4	12:21:00	09-04-2012-001.exp	1	dead? Removed	3	0
11	2	12B-109.001	1	150.3	12:10:00	09-05-2012-001.exp	1		3	1	0.00711	0.00309	-2.14813	0.0473054
12	2	10D	2	67	10:34:00	09-07-2012-001m.exp	1		1	1	0.0305	0.00304	-1.5157	0.455224
13	1	6.3B	1	31.1	12:00:00	09-07-2012-001a.exp	1		1	1	0.00273	0.003	-2.56384	0.0877814
14	1	6.3B	1	31.1	13:40:00	09-07-2012-002a.exp	1		1	1	0.00136772	0.00304621	-2.864	0.0439783
15	1	15	1	34.9	10:24:00	09-08-2012-001a.exp	1		2	1	0.000789437	0.00285572	-3.10268	0.02262
16	1	15	2	29.4	11:50:00	09-08-2012-002a.exp	1	Same tube as 17	1	1	0.00361615	0.0027745	-2.44175	0.122998
17	1	15	2	30	11:50:00	09-08-2012-002a.exp	1	Same tube as 16	1	1	0.00361615	0.0027745	-2.44175	0.120538
18	1	7.6A	1	36.3	09:45:00	09-09-2012-001a.exp	1	Same tube as 19	1	1	0.00182326	0.00303268	-2.73915	0.0502276
19	1	7.6A	1	29.7	09:45:00	09-09-2012-001a.exp	1	Same tube as 18	1	1	0.00182326	0.00303268	-2.73915	0.0613893
20	1	18	2	26.9	11:00:00	09-09-2012-002a.exp	1	Same tube as 21	1	1	0.00204083	0.0030679	-2.69019	0.0758673
21	1	18	2	28.5	11:00:00	09-09-2012-002a.exp	1	Same tube as 20	1	1	0.00204083	0.0030679	-2.69019	0.0716081
22	1	1.9	2	32.4	12:59:00	09-09-2012-003a.exp	1	Same tube as 23	1	1	0.00260121	0.00308516	-2.58482	0.0802842
23	1	1.9	2	23.1	12:59:00	09-09-2012-003a.exp	1	Same tube as 22	2	1	0.00260121	0.00308516	-2.58482	0.112606
24	2	24.8	2	49.2	14:20:00	09-09-2012-001m.exp	1		2	1	0.0205745	0.00315	-1.68667	0.418181
25	2	2A	1	81.6	15:22:00	09-09-2012-002m.exp	1		2	1	0.00880284	0.00305541	-2.05538	0.107878
26	3	12B-066.011	2	116.1	10:45:00	09-10-2012-001.exp	1		3	1	0.00625	0.00309	-2.20412	0.0538329
27	3	12B-066.013	1	164.5	11:52:00	09-10-2012-002.exp	1		3	1	0.017	0.00315	-1.76955	0.103343
28	2	14C	2	53.2	13:20:00	09-10-2012-001m.exp	1		2	1	0.0130717	0.00295763	-1.88367	0.245708
29	2	14F	1	79.9	09:51:00	09-11-2012-001m.exp	1		2	1	0.00623	0.00309	-2.20551	0.0779725
30	2	14F	1	77.3	11:00:00	09-11-2012-002m.exp	1		2	1	0.00955	0.0032	-2.02	0.123545
31	2	6B	2	50.2	12:08:00	09-11-2012-003m.exp	1		2	1	0.0126699	0.00314148	-1.89723	0.252389
32	1	9A	1	38	13:17:00	09-11-2012-001a.exp	1	Same tube as 33	1	1	0.00317	0.00324	-2.49894	0.0834211
33	1	9A	1	38.6	13:17:00	09-11-2012-001a.exp	1	Same tube as 32	1	1	0.00317	0.00324	-2.49894	0.0821244
34	2	14A	1	71.4	10:39:00	09-12-2012-001m.exp	1		3	1	0.00454	0.00315	-2.34294	0.0635854
35	2	14A	1	76.8	11:47:00	09-12-2012-002m.exp	1		3	1	0.007	0.00307	-2.1549	0.0911458
36	2	15D	2	44.4	12:57:00	09-12-2012-003m.exp	1		2	1	0.00689916	0.00417482	-2.1612	0.155386
37	2	15D	2	45.3	14:11:00	09-12-2012-004m.exp	1		2	1	0.00639	0.00309	-2.1945	0.14106
38	2	14F	2	60.1	10:14:00	09-13-2012-001m.exp	1		3	1	0.00231	0.00307	-2.63639	0.0384359
39	2	14F	1	76.2	11:25:00	09-13-2012-002m.exp	1		1	1	0.0043827	0.00318934	-2.35826	0.0575158
40	2	14C	2	43.8	12:43:00	09-13-2012-003m.exp	1		1	1	0.0069516	0.00319047	-2.15792	0.158712
41	3	12B-044.019	1	140.7	10:10:00	09-17-2012-001.exp	1		3	1	0.0107	0.0032	-1.97062	0.0760483
42	3	12B-118.009	1	172.1	12:48:00	09-17-2012-002.exp	1		2	1	0.012464	0.00317	-1.90434	0.072423
43	3	12B-066.005	1	122.7	14:13:00	09-17-2012-003.exp	1		3	1	0.011582	0.00314874	-1.93621	0.0943932
44	3	12B-028.038	2	119.1	15:26:00	09-17-2012-004.exp	1		3	1	0.0141406	0.00315445	-1.84953	0.118729
45	1	7.6	1	33.3	12:04:00	09-18-2012-002a.exp	1	Same tube as 47	1	1	0.00268719	0.00407909	-2.5707	0.0806965
46	1	7.6	1	23.9	12:04:00	09-18-2012-002a.exp	1	Same tube as 46	2	1	0.00268719	0.00407909	-2.5707	0.112435
47	3	Pet 080.001	2	152	16:00:00	10-15-2012-001.exp	2		3	1	0.00710962	0.00293304	-2.14815	0.0467738
48	3	Pet 080.002	2	143.2	12:15:00	10-16-2012-001.exp	2		3	1	0.00894	0.00311	-2.04866	0.0624302
49	3	Pet 080.004	2	140.5	14:15:00	10-16-2012-002.exp	2		3	1	0.00994	0.00302	-2.00261	0.0707473
50	3	Pet 080.003	1	154.8	16:29:00	10-16-2012-003.exp	2		3	1	0.00928	0.00305	-2.03245	0.0599483
51	3	12B-073.042	1	154.6	17:47:00	10-16-2012-004.exp	2		2	1	0.0242	0.00302	-1.61618	0.156533
52	3	12B-082.001	2	133.7	11:07:00	10-17-2012-001.exp	2		2	1	0.015	0.00304	-1.82391	0.112191
53	3	Rus 102.025	2	154.1	17:09:00	10-17-2012-002.exp	2		3	1	0.0367	0.00304	-1.43533	0.238157
54	3	12B-120.011	1	146.3	13:59:00	10-17-2012-003.exp	2		3	1	0.0172	0.00294	-1.76447	0.117567
55	2	14D	2	45.4	15:56:00	10-17-2012-004m.exp	2		3	1	0.0075	0.00293	-2.12494	0.165198
56	2	15C	1	66.3	17:04:00	10-17-2012-005m.exp	2		3	1	0.00482	0.003	-2.31695	0.0726998
57	1	10A	1	30.6	10:02:00	10-18-2012-001a.exp	2		2	1	0.00245	0.00294	-2.61083	0.0800654
58	1	10A	2	25.2	15:16:00	10-18-2012-002a.exp	2	Same tube as 59	1	1	0.00336	0.00323	-2.47366	0.133333
59	1	10A	2	26.1	15:16:00	10-18-2012-002a.exp	2	Same tube as 58	2	1	0.00336	0.00323	-2.47366	0.128736
60	1	10B	1	36.5	17:41:00	10-18-2012-004a.exp	2	dead? Removed		0
61	3	Rus 102.26	2	137.1	11:42:00	10-19-2012-001.exp	2		3	1	0.00834	0.00369	-2.07883	0.0608315
62	3	Rus 102.51	1	151.8	13:03:00	10-19-2012-002.exp	2		3	1	0.0222	0.00374	-1.65365	0.146245
63	3	Rus 102.49	2	131.4	14:24:00	10-19-2012-003.exp	2		2	1	0.0261	0.00398	-1.58336	0.19863
64	2	10A	1	69.2	15:48:00	10-19-2012-004m.exp	2	dead? Removed		0				0
65	2	14D	2	45.4	16:58:00	10-19-2012-005m.exp	2		1	1	0.0101	0.00415	-1.99568	0.222467
66	3	Rus 97.18	1	144.6	11:49:00	10-22-2012-001.exp	2		3	1	0.0183	0.00326	-1.73755	0.126556
67	3	Rus 97.19	2	127.7	13:06:00	10-22-2012-002.exp	2		3	1	0.00978	0.00316	-2.00966	0.0765857
68	2	15C	1	68.1	14:19:00	10-22-2012-003m.exp	2		3	1	0.00562	0.00323	-2.25026	0.0825257
69	2	15B	2	44.5	15:29:00	10-22-2012-004m.exp	2	dead? Removed		0
70	1	11A	1	37.7	16:56:00	10-22-2012-005a.exp	2	Same tube as 71	1	1	0.0052	0.00324	-2.284	0.137931
71	1	11A	1	36.6	16:56:00	10-22-2012-005a.exp	2	Same tube as 70	1	1	0.0052	0.00324	-2.284	0.142077
72	3	12B-082.006	2	118.9	10:54:00	10-23-2012-001.exp	2		2	1	0.0123	0.00392	-1.91009	0.103448
73	3	12B-069.013	1	149.5	12:14:00	10-23-2012-002.exp	2		1	1	0.0132	0.0039	-1.87943	0.0882943
74	2	15C	1	71	13:52:00	10-23-2012-003m.exp	2		2	1	0.00708	0.00385	-2.14997	0.0997183
75	2	14E	2	43.1	14:42:00	10-23-2012-004m.exp	2		3	1	0.00463	0.00384	-2.33442	0.107425
76	2	15B	2	45.5	16:58:00	10-23-2012-005m.exp	2		1	1	0.00781	0.00393	-2.10735	0.171648
77	3	Rus 97.03	1	147	13:52:00	10-24-2012-001.exp	2		3	1	0.00506	0.00357	-2.29585	0.0344218
78	3	Rus 102.32	1	168.4	14:59:00	10-24-2012-002.exp	2		3	1	0.0303	0.00364	-1.51856	0.179929
79	2	6B	1	63.1	10:15:00	10-25-2012-001m.exp	2		2	1	0.00477	0.00323	-2.32148	0.0755943
80	1	3.4	2	28.1	11:39:00	10-25-2012-002a.exp	2	Same tube as 81	1	1	0.003705	0.00357	-2.43121	0.131851
81	1	9A	1	38.4	11:39:00	10-25-2012-002a.exp	2	Same tube as 80	1	1	0.003705	0.00357	-2.43121	0.0964844
82	1	9A	2	29.7	12:48:00	10-25-2012-003a.exp	2	Same tube as 83	1	1	0.004055	0.00313	-2.39201	0.136532
83	1	3.4	2	27	12:48:00	10-25-2012-003a.exp	2	Same tube as 82	2	1	0.004055	0.00313	-2.39201	0.150185
84	3	12A-003.024	2	107.6	13:59:00	10-25-2012-004.exp	2		2	1	0.0163733	0.00304	-1.78586	0.152168
85	3	12A-002.002	1	153.1	15:10:00	10-25-2012-005.exp	2		2	1	0.0118	0.003	-1.92812	0.0770738
86	3	12A-030.008	1	124.5	11:48:00	10-26-2012-001.exp	2		2	1	0.0123679	0.0030002	-1.9077	0.0993406
87	3	12B-055.050	2	125.6	13:00:00	10-26-2012-002.exp	2		1	1	0.0135	0.00302	-1.86967	0.107484
88	3	12A-026.026	1	108.5	14:15:00	10-26-2012-003.exp	2		1	1	0.00935	0.00298	-2.02919	0.0861751
89	2	F1	1	48.5	16:00:00	12-12-2012-001m.exp	3		1	1	0.00212	0.00324	-2.67366	0.0437113
90	2	F1	2	58.7	17:00:00	12-12-2012-002m.exp	3		1	1	0.00912	0.00598	-2.04001	0.155366
91	2	F3	2	39.4	17:30:00	12-12-2012-003m.exp	3		3	1	0.00476	0.0036	-2.32239	0.120812
92	2	F3	1	42.7	18:00:00	12-12-2012-004m.exp	3		3	1	0.00426631	0.00331662	-2.36995	0.0999135
93	1	Q3	1	34.6	11:00:00	12-12-2012-001a.exp	3	Same tube as 94	2	1	0.00202534	0.00432243	-2.6935	0.0585358
94	1	Q3	1	26.6	11:00:00	12-12-2012-001a.exp	3	Same tube as 93	2	1	0.00202534	0.00432243	-2.6935	0.0761406
95	1	Q3	2	25	12:30:00	12-12-2012-002a.exp	3	Same tube as 96	2	1	0.0026768	0.00442005	-2.57238	0.107072
96	1	Q3	2	26.5	12:30:00	12-12-2012-002a.exp	3	Same tube as 95	2	1	0.0026768	0.00442005	-2.57238	0.101011
97	2	5A	2	37.8	11:15:00	11-20-2012-001m.exp	3		2	1	0.00202	0.00411	-2.69465	0.0534392
98	2	14E	2	36.4	12:40:00	11-20-2012-002m.exp	3		2	1	0.00563	0.00457	-2.24949	0.15467
99	1	16	2	19.3	13:50:00	11-20-2012-003a.exp	3	Same tube as 100	2	1	0.00269	0.00347	-2.57025	0.139378
100	1	16	2	24.7	13:50:00	11-20-2012-003a.exp	3	Same tube as 99	2	1	0.00269	0.00347	-2.57025	0.108907
101	1	14	1	34.4	15:20:00	11-20-2012-004a.exp	3	Same tube as 102	1	1	0.00284	0.00338	-2.54668	0.0825581
102	1	14	1	30	15:20:00	11-20-2012-004a.exp	3	Same tube as 101	1	1	0.00284	0.00338	-2.54668	0.0946667
103	3	12A-005.039	2	146.9	13:10:00	11-21-2012-001.exp	3		2	1	0.014597	0.00307092	-1.83574	0.0993668
104	3	12A-004.024	1	139	14:50:00	11-21-2012-002.exp	3		3	1	0.00554041	0.00301157	-2.25646	0.039859
105	3	12A-020.023	1	137	16:05:00	11-21-2012-003.exp	3		3	1	0.0186	0.00305	-1.73049	0.135766
106	3	12A-014.019	2	95.5	17:20:00	11-21-2012-004.exp	3		3	1	0.0125381	0.00328972	-1.90177	0.13129
107	3	12B-010.015	2	135.3	11:20:00	11-22-2012-001.exp	3		3	1	0.0170872	0.00348723	-1.76733	0.126291
108	3	12A-014.032	1	168.9	12:55:00	11-22-2012-002.exp	3		3	1	0.0205	0.00342	-1.68825	0.121374
109	3	12A-005.018	1	178.7	13:45:00	11-22-2012-003.exp	3		2	1	0.0262	0.00344	-1.5817	0.146614
110	3	12A-015.005	2	123.1	15:05:00	11-22-2012-004.exp	3		2	1	0.0138329	0.00338214	-1.85909	0.112372
111	3	12A-018.031	1	171.9	16:10:00	11-22-2012-005.exp	3		2	1	0.0245	0.00339	-1.61083	0.142525
112	3	12A-001.011	2	151.7	11:30:00	11-23-2012-001.exp	3		2	1	0.020746	0.00309658	-1.68307	0.136757
113	3	12A-030.007	2	113.6	12:35:00	11-23-2012-002.exp	3		3	1	0.0150112	0.00490929	-1.82358	0.132141
114	2	14E	2	34.3	14:35:00	11-23-2012-003m.exp	3		2	1	0.00600249	0.00557791	-2.22167	0.175
115	1	14	2	25.7	11:30:00	11-26-2012-001a.exp	3	Same tube as 116	2	1	0.000448	0.00388	-3.34872	0.0174319
116	1	14	2	29.3	11:30:00	11-26-2012-001a.exp	3	Same tube as 115	2	1	0.000448	0.00388	-3.34872	0.0152901
117	1	12	1	34.1	12:50:00	11-26-2012-002a.exp	3	Same tube as 118	1	1	0.00214965	0.0040211	-2.66763	0.0630395
118	1	12	1	30.6	12:50:00	11-26-2012-002a.exp	3	Same tube as 117	1	1	0.00214965	0.0040211	-2.66763	0.0702499
119	1	5.1B	2	25.8	14:30:00	11-26-2012-003a.exp	3	Same tube as 120	2	1	0.001905	0.00389	-2.72011	0.0738372
120	1	5.1B	2	24.9	14:30:00	11-26-2012-003a.exp	3	Same tube as 119	2	1	0.001905	0.00389	-2.72011	0.076506
121	3	12B-128.012	2	123.8	09:00:00	11-27-2012-001.exp	3		2	1	0.0148	0.00336	-1.82974	0.119548
122	3	12B-128.010	1	151.6	10:00:00	11-27-2012-002.exp	3		2	1	0.0303516	0.00320844	-1.51782	0.200209
123	3	12B-200.019	2	72.2	12:00:00	11-27-2012-003.exp	3		3	1	0.0072468	0.00436949	-2.13985	0.100371
124	3	12B-067.009	1	164.1	14:00:00	11-27-2012-004.exp	3		2	1	0.0218061	0.00336438	-1.66142	0.132883
125	2	7A	1	69.6	10:45:00	11-28-2012-001m.exp	3		3	1	0.0030729	0.00311873	-2.51245	0.0441509
126	2	1B	1	58.8	12:00:00	11-28-2012-002m.exp	3		1	1	0.0107687	0.00624954	-1.96784	0.183141
127	2	7B	1	53.4	14:40:00	11-28-2012-003m.exp	3		2	1	0.0125176	0.00444465	-1.90248	0.234411
128	2	11B	1	63.2	11:45:00	11-29-2012-001m.exp	3		3	1	0.00402	0.00367	-2.39577	0.0636076
129	2	11B	2	37.4	13:15:00	11-29-2012-002m.exp	3		1	1	0.00567	0.00391	-2.24642	0.151604
130	2	11B	2	35.8	14:30:00	11-29-2012-003m.exp	3		1	1	0.00611	0.00682	-2.21396	0.17067
131	2	11B	1	67	15:35:00	11-29-2012-004m.exp	3		2	1	0.0117	0.00389	-1.93181	0.174627
132	2	13A	1	65.8	11:50:00	12-04-2012-001m.exp	3		2	1	0.00331	0.00304	-2.48017	0.050304
133	2	13A	2	41.8	13:25:00	12-04-2012-002m.exp	3		2	1	0.00349	0.00391	-2.45717	0.0834928
134	2	13A	2	34.6	14:45:00	12-04-2012-003m.exp	3		1	1	0.00814842	0.0038011	-2.08893	0.235504
135	2	10A	2	39.8	11:30:00	12-05-2012-001m.exp	3		3	1	0.00587	0.00372	-2.23136	0.147487
136	2	10A	1	60	13:30:00	12-05-2012-002m.exp	3		2	1	0.00887	0.00394	-2.05208	0.147833
137	2	10A	2	39.1	14:50:00	12-05-2012-003m.exp	3		3	1	0.00588	0.00335	-2.23062	0.150384
138	1	5.3	2	27.1	11:20:00	12-11-2012-001a.exp	3	Same tube as 139	1	1	0.001875	0.00378	-2.727	0.0691882
139	1	5.3	2	23.1	11:20:00	12-11-2012-001a.exp	3	Same tube as 140	1	1	0.001875	0.00378	-2.727	0.0811688
140	1	1.4	1	29	13:30:00	12-11-2012-002a.exp	3	Same tube as 141	1	1	0.001505	0.00372	-2.82246	0.0518966
141	1	7.1	1	28.4	13:30:00	12-11-2012-002a.exp	3	Same tube as 140	2	1	0.001505	0.00372	-2.82246	0.052993
142	1	7.4	1	30.1	14:00:00	12-11-2012-003a.exp	3	Same tube as 143	1	1	0.002445	0.00487	-2.61172	0.0812292
143	1	7.4	1	31.8	14:00:00	12-11-2012-003a.exp	3	Same tube as 142	2	1	0.002445	0.00487	-2.61172	0.0768868
144	3	12B-098.017	1	157	15:30:00	12-11-2012-004.exp	3		2	1	0.021369	0.00356	-1.67022	0.136108
145	2	4	1	67	14:00:00	12-12-2012-003m.exp	3		3	1	0.00476	0.0036	-2.32239	0.0710448
146	2	4	1	60.8	16:00:00	12-11-2012-004m.exp	3		3	1	0.00427	0.00332	-2.36957	0.0702303

## Sheet: lipid classes
species (1 = AB, 2 = CPB, 3 = MB)	diapause state (0 = ini, 1 = main, 2 = term)	species + number	sex (1 = male, 2 = female)	mass	SM	PC	Acidic PL	PE	Chol	DAG	TAG	CholE	structural lipid sum (pmol)	storage lipid sum (pmol)	storage lipid corrected for dilution factor (i.e. CPB increased to 20 µl by adding 20/15)	storage lipid / mass	storage lipid (in µmol / g)
1	0	A1	1	0.0285	1.9251	13.4393	3.09741	17.2658	4.38772	10.1105	45.9288	3.84542	4759.58	7105.18	7105.18	249305	0.249305
1	0	A2	1	0.0296	1.82295	13.062	3.89625	19.5098	3.71736	8.00413	48.9864	1.00114	10058.1	13885.1	13885.1	469090	0.46909
1	0	A3	1	0.0263	1.58311	9.67499	2.51406	14.639	2.99498	14.669	51.3959	2.52907	8526.78	18623.3	18623.3	708111	0.708111
1	0	A4	1	0.0306	1.05423	10.2254	3.26961	8.42589	4.72347	13.9394	56.9505	1.4115	9702.2	25325.5	25325.5	827632	0.827632
1	0	A19	1	0.0253	1.42467	9.09178	2.84306	8.75967	3.18357	9.05189	64.1606	1.48475	7960.32	23500	23500	928853	0.928853
1	0	A20	1	0.0308	1.34375	8.33289	5.33241	15.719	3.19129	8.14286	55.7185	2.21934	10740.5	20924.4	20924.4	679363	0.679363
1	0	A21	1	0.027	1.68013	9.92091	6.0838	17.9122	3.81649	7.44049	50.9796	2.16636	11336.8	17426.8	17426.8	645439	0.645439
1	1	A91	1	0.0247	2.15889	11.2565	2.86973	18.1658	3.96408	2.29721	56.1352	3.15257	7249.51	11622	11622	470528	0.470528
1	1	A92	1	0.0233	2.8986	16.4343	2.84667	22.5607	5.2808	6.48589	40.3949	3.09806	4360.32	4356.64	4356.64	186980	0.18698
1	1	A93	1	0.0194	2.32091	12.4556	1.77405	19.505	4.29804	5.97356	51.972	1.70081	6312.72	9330.79	9330.79	480968	0.480968
1	1	A94	1	0.0192	1.71064	11.0589	2.7583	9.47389	3.86285	5.83109	62.6463	2.65811	6290.21	15502	15502	807394	0.807394
1	1	A95	1	0.0206	1.91391	12.0132	3.46987	12.1906	4.25719	7.63184	56.8722	1.65123	7498.25	14656.6	14656.6	711484	0.711484
1	1	A96	1	0.02	1.80562	10.887	4.98609	19.9123	4.06081	9.1373	48.4269	0.784015	7474.83	10471.2	10471.2	523558	0.523558
1	2	A127	1	0.0249	3.44597	17.0107	3.87219	25.9439	5.85869	4.91656	35.8762	3.07578	4039.74	3157.19	3157.19	126795	0.126795
1	2	A128	1	0.026	3.26225	12.2279	3.02222	19.7749	3.54697	8.17353	47.5091	2.48312	7722.39	10737.1	10737.1	412966	0.412966
1	2	A129	1	0.018	2.81439	11.4522	2.79923	17.9624	3.93431	7.26799	52.0895	1.68004	7159.3	11215.5	11215.5	623086	0.623086
1	2	A130	1	0.0306	1.99607	12.9668	3.28482	11.5882	4.54071	10.1093	53.738	1.77618	8367.77	15973.7	15973.7	522017	0.522017
1	2	A131	1	0.0219	2.12115	14.5277	3.74951	13.6757	4.77824	6.39547	53.4829	1.2693	8506.35	13387.7	13387.7	611310	0.61131
1	2	A132	1	0.0237	1.98201	11.2353	5.22913	21.6281	3.92973	8.25885	46.4072	1.32964	9939.25	12647.7	12647.7	533660	0.53366
1	0	A5	2	0.0299	2.55816	14.6842	3.34808	18.1969	3.96709	8.27759	44.3093	4.65867	5253.89	7034.62	7034.62	235272	0.235272
1	0	A6	2	0.0406	2.11458	10.4283	2.82239	14.5665	3.15215	13.3904	50.9871	2.53861	11012.9	22274.9	22274.9	548642	0.548642
1	0	A7	2	0.0352	1.75291	10.9264	3.51345	16.8551	3.47628	10.4678	51.2811	1.72688	10450.5	18162	18162	515965	0.515965
1	0	A8	2	0.0416	1.2677	11.8879	3.74406	8.48687	3.88447	11.8269	55.9843	2.91772	12549.2	30323.2	30323.2	728923	0.728923
1	0	A25	2	0.0366	1.36187	10.4601	3.49855	9.38387	3.64734	10.9099	59.1303	1.60816	10435.7	26372.4	26372.4	720556	0.720556
1	0	A26	2	0.0369	1.66922	10.0827	5.67822	19.2651	3.44789	6.06207	51.8287	1.96608	12839	19144	19144	518807	0.518807
1	0	A27	2	0.037	1.60564	10.0921	6.74022	18.3095	3.47381	10.5578	47.1283	2.09262	14304.7	21260.4	21260.4	574604	0.574604
1	1	A79	2	0.0287	2.63031	14.0883	4.62793	25.7152	3.53078	5.70538	41.1588	2.54328	4512.96	4407.25	4407.25	153563	0.153563
1	1	A80	2	0.0287	2.47286	12.8263	2.81617	19.0119	4.28492	5.85806	50.3945	2.33528	8923.97	12625.2	12625.2	439902	0.439902
1	1	A81	2	0.0277	2.34937	12.244	2.80514	19.4207	3.43026	8.22336	48.9804	2.54681	8330.69	12367	12367	446462	0.446462
1	1	A82	2	0.0226	2.09513	13.0884	4.12388	12.2759	4.07626	7.08407	55.6647	1.59163	8127.07	14663.6	14663.6	648832	0.648832
1	1	A83	2	0.0292	1.88951	13.3516	3.75575	12.4304	4.80982	5.54272	56.6644	1.55587	8719.67	15343.2	15343.2	525451	0.525451
1	1	A84	2	0.0288	1.70823	12.3824	7.18776	24.1028	4.37338	5.0789	42.6535	2.51301	11321.8	11433.4	11433.4	396994	0.396994
1	2	A115	2	0.0352	3.54734	16.9467	2.34734	25.5354	6.40358	3.66474	36.681	4.87394	5168.36	4266.34	4266.34	121203	0.121203
1	2	A116	2	0.0323	2.20791	13.0956	2.71385	20.7443	3.9633	7.97096	47.0972	2.20695	8440.29	11314.7	11314.7	350299	0.350299
1	2	A117	2	0.0308	2.52373	11.8583	3.02687	21.0634	4.09521	5.13974	49.9567	2.33604	8048.66	10859.3	10859.3	352575	0.352575
1	2	A118	2	0.0385	1.88357	14.707	3.92849	13.4261	4.53283	8.71319	50.6615	2.14731	11358.6	18161.2	18161.2	471719	0.471719
1	2	A119	2	0.0342	2.22726	13.2107	3.44868	11.7538	4.61439	6.8793	55.4838	2.38206	9221.88	16935.9	16935.9	495202	0.495202
1	2	A120	2	0.0305	2.18316	12.4432	5.61521	24.7622	4.18363	6.0836	42.8121	1.91685	13243	13680.5	13680.5	448542	0.448542
2	0	C1	1	0.11352	1.19654	9.39557	2.49417	8.19837	2.567	10.3529	63.4508	2.34466	14968.8	47789.2	63718.9	561301	0.561301
2	0	C2	1	0.12554	1.73987	11.1425	2.27407	10.1352	2.37377	13.2108	57.0858	2.0379	20907.1	54664	72885.4	580575	0.580575
2	0	C4	1	0.1194	2.16773	8.88741	4.80208	9.02332	2.97	11.8162	58.8862	1.44708	17084.3	44258.5	59011.3	494232	0.494232
2	0	C6	1	0.1233	1.95035	10.3913	4.80494	7.98503	2.58864	12.5795	58.6251	1.07505	19926.7	51958.2	69277.6	561862	0.561862
2	0	C7	1	0.111	0.728702	19.8814	6.14137	15.4551	1.85255	6.79516	47.8068	1.33893	52302.5	66407.3	88543.1	797686	0.797686
2	0	C8	1	0.0639	0.485834	16.3226	2.53488	11.9431	1.99437	11.8968	53.7002	1.12222	27040.6	54209.3	72279	1.13113e+06	1.13113
2	0	C14	1	0.0977	1.88079	10.5972	8.2761	10.6615	3.50534	8.31747	53.6625	3.09904	20700.1	38576.9	51435.9	526468	0.526468
2	1	C49	1	0.1198	1.96454	9.2858	2.60135	8.2884	2.93126	12.4992	58.9778	3.45168	14786.6	44191.6	58922.1	491837	0.491837
2	1	C50	1	0.1265	1.94059	9.68857	2.81195	8.01245	3.10062	9.28327	63.2951	1.86747	14563.7	42427.7	56570.2	447196	0.447196
2	1	C63	1	0.1259	2.23938	8.02487	3.22563	7.30433	3.08419	9.26347	63.6355	3.22265	13873.5	44227.1	58969.4	468383	0.468383
2	1	C64	1	0.1463	3.63764	12.1136	5.92947	11.6674	4.26519	1.68867	56.3808	4.31719	20825.4	34541.7	46055.5	314802	0.314802
2	1	C65	1	0.1305	0.98486	18.0106	3.78948	12.1938	2.56307	6.63377	53.601	2.22342	37612.1	62575.1	83433.5	639337	0.639337
2	1	C66	1	0.1091	1.15038	19.5492	4.88377	15.2459	3.19828	0.839538	51.5162	3.61675	31521.8	40074	53432	489752	0.489752
2	2	C123	1	0.1487	3.20035	8.99295	3.8536	9.82194	3.80563	6.25576	59.9441	4.12563	16433.6	38946.1	51928.1	349214	0.349214
2	2	C124	1	0.1192	2.35468	8.21257	2.7336	8.13716	2.95262	14.216	59.1294	2.264	14178.9	43953.6	58604.7	491650	0.49165
2	2	C125	1	0.1355	3.36426	9.91399	5.38009	10.5566	4.01914	7.02823	58.0894	1.64827	16762.9	33676	44901.4	331376	0.331376
2	2	C126	1	0.1024	2.48064	8.4458	3.89382	8.37769	3.09586	9.44234	62.4734	1.79047	14000	39244.4	52325.9	510995	0.510995
2	2	C127	1	0.1122	1.18204	16.8338	3.25968	13.5511	2.83587	8.78523	51.9623	1.58999	32968.6	54568.3	72757.7	648464	0.648464
2	2	C128	1	0.1356	0.913727	14.1977	2.64856	9.21409	2.51872	8.62128	58.5787	3.30726	32277.4	77164.5	102886	758746	0.758746
2	0	C3	2	0.10865	2.47293	18.263	4.46185	21.6514	4.60884	1.38416	42.1153	5.04251	22761.5	21471.6	28628.8	263496	0.263496
2	0	C5	2	0.1299	2.27983	10.232	3.43316	8.41318	2.99889	10.7869	58.3224	3.53356	18268.1	48508.3	64677.8	497904	0.497904
2	0	C9	2	0.1271	2.60124	12.5593	8.20813	11.3798	3.35234	8.57641	51.0221	2.30073	27086.5	44005.3	58673.7	461634	0.461634
2	0	C15	2	0.1078	2.59987	10.0949	4.50866	8.17679	3.69484	11.4321	55.3322	4.16065	16983.1	41428.2	55237.5	512408	0.512408
2	0	C16	2	0.1336	0.934721	18.5784	4.44107	8.8614	2.75439	6.70596	55.738	1.98612	37424.4	67789.1	90385.5	676538	0.676538
2	0	C17	2	0.1353	0.880232	17.4878	3.05869	7.30321	2.49956	7.86536	58.3249	2.58032	36469.5	80309.8	107080	791424	0.791424
2	0	C18	2	0.1599	2.67389	12.8444	10.7455	13.1396	4.19296	7.69467	44.8447	3.86422	28609.7	37014.3	49352.4	308645	0.308645
2	1	C47	2	0.1419	2.30124	13.381	3.91999	12.3263	3.68591	11.4622	51.4403	1.48313	19696.5	35608.2	47477.6	334585	0.334585
2	1	C48	2	0.1448	2.25103	11.0628	3.69656	9.11402	2.95927	7.8093	60.5924	2.51457	18216.4	44418.1	59224.1	409006	0.409006
2	1	C51	2	0.1103	2.68156	9.60712	3.99068	8.70314	3.56978	8.17987	61.0843	2.18356	15588.7	39008.3	52011	471541	0.471541
2	1	C52	2	0.1596	3.25947	9.64385	4.91931	8.45708	3.81849	5.33061	61.3074	3.26377	18183.4	42230.1	56306.8	352800	0.3528
2	1	C53	2	0.1365	1.28452	23.0295	4.25986	17.8937	3.14355	2.69787	47.3204	0.370572	41758.8	42413.4	56551.2	414294	0.414294
2	1	C54	2	0.1486	0.973353	16.8318	4.15673	8.32259	3.10791	2.96003	59.739	3.90865	38427.9	76652	102203	687771	0.687771
2	2	C111	2	0.105	2.06232	7.45116	2.28248	8.76954	3.39705	9.32726	60.5963	6.11387	11950.7	37921.9	50562.5	481548	0.481548
2	2	C112	2	0.121	3.0875	10.1672	3.28669	11.3271	3.63484	8.11102	57.5099	2.87587	16525.3	35930.6	47907.5	395930	0.39593
2	2	C113	2	0.112	2.74959	9.04448	3.01577	8.47198	3.51123	8.23569	63.2521	1.71918	14977.5	40923.3	54564.4	487182	0.487182
2	2	C114	2	0.1324	3.70478	9.27909	5.71119	10.1897	3.61946	7.28961	57.86	2.34619	16633	34538.9	46051.8	347823	0.347823
2	2	C115	2	0.1433	0.935355	14.6804	2.35566	6.82483	2.56499	10.6572	60.1741	1.80739	31289.2	83066.5	110755	772891	0.772891
2	2	C116	2	0.1632	1.19791	15.3716	3.82528	8.30395	2.8697	8.64845	57.6256	2.15756	37854.4	82057.9	109410	670407	0.670407
3	0	M4	1	0.0334	1.24517	9.78476	1.04402	10.3734	3.88107	7.71155	65.0429	0.917046	8329.01	23306	23306	697785	0.697785
3	0	M3	1	0.055	1.68953	10.2015	2.22355	8.52368	4.97619	9.75208	59.6191	3.01441	11703.8	30679.3	30679.3	557805	0.557805
3	0	M2	1	0.0352	1.00295	8.75414	2.57258	9.16409	3.63045	10.4526	63.1046	1.31859	8677.58	25861.1	25861.1	734691	0.734691
3	0	M1	1	0.0439	0.702294	10.6452	3.7937	10.254	3.32792	10.5222	59.4256	1.3291	10323.5	25617.9	25617.9	583552	0.583552
3	0	M21	1	0.0437	0.669928	7.75445	2.6682	7.98449	5.90691	7.12518	64.6019	3.2889	10567.6	31729.9	31729.9	726084	0.726084
3	0	M22	1	0.0485	1.07399	9.2734	3.50155	9.3844	3.91588	10.5599	59.7694	2.5215	12621.7	33868.3	33868.3	698315	0.698315
3	0	M23	1	0.0447	0.654571	9.80106	11.4879	11.423	4.22828	8.7462	51.6486	2.01038	17619.3	29247	29247	654295	0.654295
3	1	M92	1	0.0414	1.92922	9.48063	2.11209	8.29938	5.4717	7.69889	61.2993	3.70885	8430.86	22459.3	22459.3	542495	0.542495
3	1	M93	1	0.0342	2.24022	9.87538	1.2871	7.90582	5.47868	4.23426	65.4703	3.50825	7734.89	21140.4	21140.4	618142	0.618142
3	1	M94	1	0.0473	1.04457	9.80405	3.50247	9.89909	3.4965	9.24174	62.0887	0.92288	9517.51	24783.9	24783.9	523973	0.523973
3	1	M95	1	0.0426	1.29686	10.526	2.83329	9.87604	5.50256	7.85301	59.351	2.76127	11127	25920.1	25920.1	608453	0.608453
3	1	M96	1	0.0424	1.50485	8.22454	2.40675	9.54535	4.91675	3.97479	66.0338	3.39316	9509.19	26242	26242	618915	0.618915
3	1	M97	1	0.0427	1.62411	8.49533	2.44181	8.06292	5.94718	7.36645	61.2616	4.8006	12357.8	34150.2	34150.2	799770	0.79977
3	2	M128	1	0.0338	2.26149	13.7239	2.72698	12.2264	5.25945	5.82689	56.6094	1.3655	8861.71	15619.4	15619.4	462111	0.462111
3	2	M129	1	0.0366	1.60786	10.2429	1.47199	10.5474	3.89393	7.3876	62.319	2.52921	8499.46	22113.6	22113.6	604197	0.604197
3	2	M130	1	0.0386	1.36681	11.3328	3.21102	10.1661	4.88249	4.54936	61.4933	2.99814	9207.06	20532.2	20532.2	531923	0.531923
3	2	M131	1	0.0381	1.22532	11.2367	2.73346	9.63538	3.9137	11.3307	58.3122	1.61249	9209.48	22829.5	22829.5	599200	0.5992
3	2	M132	1	0.0411	2.58306	14.2549	4.01183	13.2423	6.65264	1.68151	54.0206	3.55312	10143.9	14752.3	14752.3	358936	0.358936
3	2	M133	1	0.0549	2.24764	10.598	2.98824	10.4683	4.04715	10.4038	56.7871	2.4598	14044.3	32231.2	32231.2	587089	0.587089
3	0	M8	2	0.07891	1.93812	10.6767	2.20924	10.7663	4.5646	4.98156	61.1738	3.68961	9717.04	22506.6	22506.6	285219	0.285219
3	0	M7	2	0.07666	1.76799	9.04949	2.90265	8.78994	4.02901	13.9451	56.9268	2.58899	12557.3	34759	34759	453418	0.453418
3	0	M6	2	0.07292	1.00744	11.3303	1.4893	10.8611	4.34272	10.4364	58.6662	1.86644	12395.5	30302.1	30302.1	415552	0.415552
3	0	M5	2	0.0813	0.793157	10.3946	3.21385	9.58172	3.77149	14.6653	56.0741	1.50583	13774.6	35854.9	35854.9	441020	0.44102
3	0	M9	2	0.072	1.44651	9.44051	3.89144	9.62842	3.84915	5.35467	63.2974	3.09192	12767.2	32416.7	32416.7	450232	0.450232
3	0	M26	2	0.0764	1.73649	11.4617	5.54291	10.0694	5.66617	8.8833	53.2065	3.43349	19124.1	36345.5	36345.5	475727	0.475727
3	0	M27	2	0.0604	1.21683	11.4247	12.4982	11.2264	5.51663	6.83557	48.8734	2.40831	20423.2	28339.6	28339.6	469198	0.469198
3	1	M80	2	0.0642	1.89463	8.89096	2.15254	8.68172	4.36294	9.70582	60.7233	3.58814	10978.1	31273.4	31273.4	487124	0.487124
3	1	M81	2	0.0518	1.92346	9.59645	1.77899	8.76161	5.68118	6.87561	61.2722	4.11047	10042.3	26156.9	26156.9	504959	0.504959
3	1	M82	2	0.0718	1.43927	10.3842	3.52103	9.64652	5.18963	8.60655	57.4797	3.73314	15133.1	35008.6	35008.6	487585	0.487585
3	1	M83	2	0.0679	1.49319	10.5704	3.11498	9.62974	5.57764	8.32716	57.1181	4.16879	15644.6	35841.7	35841.7	527860	0.52786
3	1	M84	2	0.0742	2.22563	9.65792	4.15594	10.9416	4.80265	6.67967	58.8827	2.65396	18212.4	39088.6	39088.6	526801	0.526801
3	1	M85	2	0.0817	2.32502	9.67673	3.76885	8.88058	5.42839	6.56738	57.9631	5.38998	17135.8	39832.4	39832.4	487544	0.487544
3	2	M116	2	0.0623	2.51035	10.9139	1.99976	9.66186	6.14682	6.81719	56.2652	5.6849	12441.6	27393.5	27393.5	439703	0.439703
3	2	M117	2	0.0562	2.37793	10.8609	2.23027	9.65482	4.35392	8.92963	56.8292	4.7633	11010	26340	26340	468683	0.468683
3	2	M118	2	0.0621	1.66228	11.6254	2.65999	10.1537	6.30306	5.43676	57.2857	4.87306	11822.6	24662	24662	397134	0.397134
3	2	M119	2	0.0506	1.4682	11.0707	2.83158	10.0897	3.89955	7.39471	59.2494	3.99614	10168.1	24464.8	24464.8	483494	0.483494
3	2	M120	2	0.063	2.29047	9.91163	3.46477	9.26387	4.19793	10.6126	57.0658	3.19291	14597.1	35515.4	35515.4	563736	0.563736
3	2	M121	2	0.0623	2.03942	10.8296	3.89542	12.455	3.4301	12.0434	53.3607	1.94636	14694.3	30311.8	30311.8	486545	0.486545

## Sheet: triacylglycerol species
	A = alder	C = colorado	M = mint		m = Male	f = Female
	Values are molar % of total TAG				0= prediapaus	2 = 2months	4 = 4 months
	Cm0	Cm0	Cm0	Cm0	Cm0	Cm0	Cm0	Cf0	Cf0	Cf0	Cf0	Cf0	Cf0	Cf0				Cm2	Cm2	Cm2	Cm2	Cm2	Cm2	Cf2	Cf2	Cf2	Cf2	Cf2	Cf2				Cm4	Cm4	Cm4	Cm4	Cm4	Cm4	Cf4	Cf4	Cf4	Cf4	Cf4	Cf4				Mm0	Mm0
48:1	0.0877522	0.0834708	0.0880774	0.191408	0.304988	0.0369512	0.143776	0	0.198355	0.0632599	0.217299	0.273639	0.179456	0				0.609614	0.308978	0.0716264	0.556167	0.228863	0.11506	0.413816	0.455655	0.312418	0.511587	0.542898	0.23493				0.661145	0.30743	0.189122	0.594471	0.660696	0.132624	0.438877	0.24869	0.245376	0.388929	0.25172	0.4752				0.122958	0.0349966
48:2	0.0581402	0.199689	0.161804	0.149605	0.281792	0.130234	0.142272	0	0.17601	0	0.233941	0.0519959	0.0370714	0				0.555385	0.264926	0.23601	0.361589	0.241753	0.149333	0.409072	0.372656	0.268966	0.326031	0.427967	0.30734				0.403726	0.11893	0.451309	0.419801	0.502304	0.305577	0.356889	0.291895	0.19138	0.418016	0.491819	0.344408				0.27667	0.386234
48:3	0.214575	0.229344	0.202387	0.235545	0.354573	0.347878	0.314251	0	0.282683	0.253191	0.403973	0.456467	0.300306	0.141799				0.618044	0.504601	0.222677	0.711745	0.358545	0.366699	0.692458	0.290069	0.402218	0.719327	0.409084	0.323617				0.685147	0.285938	0.451878	0.480492	0.495892	0.46691	0.405693	0.47533	0.173332	0.45267	0.52007	0.429542				0.220034	0.280867
48:4	0.166686	0.0491249	0.0867483	0	0	0.340293	0.24892	0	0.33027	0.128955	0.171516	0.216995	0.0840648	0.110835				0.585756	0.411006	0.216701	0.380165	0	0.144363	0.294883	0.190147	0.130751	0.285359	0.184709	0.317089				0.260994	0.335989	0.274805	0.42287	0.232059	0.426381	0.0899578	0.413276	0.254563	0.251215	0.304772	0.00774935				0.299776	0.291688
49:4	0.0907506	0.0785806	0.0535162	0.0799073	0.212722	0.133744	0.215369	0	0.19547	0.218833	0.269882	0.169992	0.158125	0.121041				0.464964	0.190932	0.0539286	0.278634	0.205192	0.0193517	0.107575	0.421026	0.318015	0.140671	0.225115	0.154917				0.0767752	0.00579397	0.182712	0.328712	0.13691	0	0.312681	0.276852	0.333987	0.247259	0.164288	0.179668				0.216626	0.244952
49:5	0.0750033	0.261243	0.0650997	0.242001	0.026162	0.161045	0.235588	0	0.292305	0.289647	0.405264	0.509497	0.304668	0.298215				0.89001	0.375871	0.28976	0.590582	0.273785	0.433786	0.449691	0.331112	0.367955	0.245085	0.221232	0.510439				0.358256	0.120598	0.0681245	0.714919	0.40639	0.220458	0.487341	0.395083	0.502242	0.459744	0.371807	0.152895				0.422581	0.35568
50:0	0.108864	0.095882	0.163306	0.124139	0.238251	0.381287	0.293587	0.276532	0.116536	0.188796	0.259605	0.114769	0.115969	0.0853923				1.12432	0.199296	0.280714	0.814635	0.587304	0.600787	0.464429	0.667151	0.174314	1.20322	0.586409	0.712098				0.519918	0.288082	0.23877	0.260189	0.663044	0.308843	0.379862	0.760372	0.507417	0.508681	0.702555	0.264168				0.359936	0.211962
50:1	1.22585	1.03029	1.61324	1.28021	1.17565	1.11666	1.21716	2.00151	1.3032	1.24996	1.59142	1.45022	1.50268	1.81043				2.44529	2.61697	1.33819	1.90565	2.40697	2.5381	2.07098	2.04459	2.27278	3.0825	3.1504	1.87354				3.16774	1.95955	2.17377	2.43821	2.50942	2.26137	2.50364	2.88553	2.42893	3.06	2.40722	2.66162				0.836399	0.479149
50:2	1.2831	1.34718	1.81137	0.956958	1.39947	1.17942	1.25774	1.78453	1.29066	1.24901	1.2919	1.40837	1.3891	1.43929				2.36455	1.72719	1.1106	2.16123	2.11061	1.17539	1.99095	2.22571	1.80903	2.43444	2.79575	1.98655				2.00755	1.44552	1.26643	2.24848	1.91473	1.40314	2.0558	1.93888	1.85766	1.98593	1.77353	1.87861				2.7276	2.85309
50:3	1.80458	2.04641	2.23516	1.50826	1.84265	1.7698	1.6657	2.74048	1.63036	1.8297	1.85915	1.79172	1.62411	2.17095				2.60077	2.04729	1.2569	2.80881	2.14473	1.81797	1.90312	1.91725	1.83179	2.20904	2.76494	2.13711				2.80221	1.88435	1.8455	1.98269	1.96765	2.18869	2.4989	2.09385	2.22147	1.83922	2.26937	1.72611				2.67155	3.08457
50:4	2.19487	2.92564	2.67053	2.13277	1.83707	2.62208	2.146	2.22427	2.26064	2.71369	2.78294	2.43868	1.89515	2.07813				2.38522	2.04509	1.68867	3.27204	2.54453	1.25963	2.24842	1.93761	2.52578	2.7215	2.52476	2.04326				2.38442	1.7244	1.76338	2.47502	2.40495	1.78787	2.41319	2.46512	2.41943	2.13012	2.56771	2.20219				2.76855	3.38217
50:5	0.452417	0.675362	0.438156	0.267719	0.0785654	0.501371	0.492906	0.415686	0.439754	0.394754	0.345021	0.370852	0.397888	0.559609				0.581191	0.429345	0.230516	0.964482	0.709532	0.369568	0.533346	0.533243	0.479439	0.8685	0.446465	0.593402				0.201435	0.077537	0.291093	0.695843	0.504693	0.29983	0.454224	0.458375	0.72733	0.401324	0.438738	0.389553				0.570804	0.957493
51:4	0.538049	0.539136	0.616858	0.708367	0.600498	0.860903	0.542252	0.634101	0.758828	0.73581	0.636949	0.271386	0.404795	0.356189				0.809054	0.853079	0.868451	0.693697	0.475524	0.533765	0.593982	0.664107	0.495841	0.830367	0.569275	0.968433				0.314355	0.401063	0.438852	0.601968	0.47252	0.662623	0.353189	0.585381	0.393746	0.609946	0.300596	0.673214				0.458182	0.42007
51:5	0.967026	1.22739	1.10755	1.44036	1.24542	1.30593	1.1506	1.41131	1.22949	1.106	1.03029	0.748852	0.779207	0.903508				1.63954	1.15734	0.956963	1.33064	1.08272	1.00307	1.08804	1.63143	0.93397	1.52921	1.02889	1.34378				0.839694	0.704376	0.702184	1.23805	0.894761	1.27862	0.529129	1.01912	0.980236	1.2204	1.2257	1.0141				0.828716	0.773986
51:6	0.324979	0.245009	0.305365	0.462882	0.476682	0.482621	0.340643	0.514138	0.354757	0.268775	0.389594	0.221353	0.121278	0.230876				0.928056	0.350874	0.568558	0.970367	0.487024	0.663479	0.474827	0.710769	0.223995	0.586382	0.666024	0.845347				0.269721	0.484027	0.252303	0.319648	0.416068	0.53214	0.0411782	0.353776	0.467152	0.626432	0.536762	0.357043				0.276837	0.263876
52:0	0.309878	0.0302495	0.272155	0.391429	0.5529	0.205664	0.278299	0.150492	0.16461	0.447118	0.193614	0.0831169	0.331767	0.227801				0.380594	0.615803	0.137074	0.64297	0.271342	0.737354	0.284675	0.656658	0.649131	0.574425	0.388665	0.375024				0.317811	0.607702	0.364762	0.306181	0.49423	0.444176	0.21019	0.465063	0.543103	0.467692	0.589562	1.08832				0.255682	0.118872
52:1	0.844086	0.763896	0.621104	0.920911	1.18876	0.592047	0.630373	1.07768	0.781318	0.641193	0.643037	0.65433	1.0794	0.994371				1.44087	1.49346	0.816311	1.18354	1.02642	1.47241	1.01119	1.48434	1.4294	1.30872	1.09342	1.09682				1.2171	1.04568	1.49492	1.28046	1.48586	1.95861	0.94054	1.48838	1.28393	1.19082	1.1125	2.13376				0.272323	0.132279
52:2	9.05722	9.72379	11.7458	8.60103	7.48895	9.93954	10.734	8.42929	11.2621	8.39616	12.4951	12.2666	11.9394	10.4099				10.7001	13.1271	15.2868	7.6245	13.1744	13.956	14.6185	15.1928	14.6526	13.6366	13.9987	10.0481				11.3424	14.0246	14.6992	15.7126	13.1547	12.9413	13.8567	13.8657	12.7729	16.4838	11.9814	14.1419				6.0895	5.11595
52:3	4.17156	3.81034	5.01182	3.39283	3.6234	4.33646	4.22977	4.96191	4.50348	3.97151	4.50791	4.38639	4.12736	4.51766				4.79556	4.83577	4.54062	4.85703	5.01689	4.92298	5.10019	5.3842	4.80861	5.19337	5.6428	4.50276				4.64835	4.9528	5.18361	5.13603	4.74606	5.29484	5.26582	5.45568	4.86872	4.9265	3.75471	5.86968				6.56636	8.10512
52:4	11.908	12.5194	11.7519	9.66241	8.04785	12.138	10.9922	8.71932	10.4283	10.5506	11.1318	10.4834	8.98542	9.86015				11.2417	11.4595	9.85176	11.5124	11.8611	10.0185	9.86812	9.61808	11.1387	9.5477	10.7435	11.3769				11.0821	12.4806	10.5975	11.4099	10.6608	11.7191	12.2552	10.5048	11.5684	10.4072	11.3836	9.65538				10.2149	8.0131
52:5	5.51156	4.4087	4.64915	3.75192	3.48691	5.12369	4.60898	4.66405	4.50898	4.56185	5.00113	4.74806	4.51463	5.25139				4.15837	4.86513	4.76912	6.02219	4.9888	3.98306	3.7344	4.28106	4.68942	5.03933	5.71212	4.9107				5.16554	5.27872	4.72685	4.64147	6.04351	5.00681	4.61699	6.00719	4.87076	4.21782	4.36019	5.37539				5.17039	5.83092
52:6	5.31076	5.22519	4.75891	4.22049	3.70973	5.90868	4.91258	4.57182	4.35271	4.9931	5.03689	4.51239	4.64412	4.80926				3.66899	3.90485	3.35413	5.58311	4.04524	3.0628	2.95743	2.78307	3.63307	3.94692	4.02442	4.82546				5.15292	4.70353	3.22474	3.85554	4.19303	4.64916	3.65142	3.78022	4.59983	4.17316	4.38653	3.75012				6.49033	5.19838
52:7	5.2335	4.64007	4.37773	5.04582	3.70209	5.56528	4.74609	3.12297	4.72937	5.28006	4.36744	4.97006	5.49487	3.91581				3.07033	2.75459	4.36073	3.68792	3.49386	2.14602	2.31024	2.67395	3.14829	3.6035	2.71115	4.28371				3.83506	4.18015	2.62562	3.30085	4.02294	3.64508	2.73838	3.25619	4.06631	3.91753	4.3134	3.04336				3.95463	5.53947
53:3	1.79422	2.46921	1.79622	3.87743	4.51476	1.03479	1.27289	1.82937	1.87501	1.66734	1.14333	1.20879	1.08561	1.15925				1.13205	1.12617	0.641457	0.595688	0.650212	0.919426	1.17894	0.951228	0.725794	0.658188	0.237739	1.24794				0.815614	0.376504	0.61966	0.400301	0.650226	1.21465	0.889325	0.608669	0.659493	0.329293	0.343252	0.430514				0.874069	0.88362
53:4	1.08104	1.07034	1.30742	1.72329	2.46912	0.816034	1.34443	1.43392	1.09924	1.38202	0.898432	0.682412	0.906659	1.08695				0.713901	1.06425	0.357048	0.806669	0.719805	0.861373	1.01004	0.834545	1.12598	0.745492	0.265599	1.20174				0.839518	0.540972	0.870331	0.824902	0.610481	0.782143	0.627276	0.956756	1.11906	0.292581	0.805331	1.0788				0.749216	0.794574
53:5	0.962808	1.02	0.806741	1.60806	2.49083	0.589738	1.00246	0.848223	0.880464	1.05707	0.713624	0.46937	0.725889	0.956987				0.576201	0.788605	0.308818	0.739783	0.219318	1.05622	0.75524	0.474907	0.894017	0.467645	0.121472	0.90594				0.70019	0.338598	0.83962	0.530896	0.547404	0.724687	0.387048	0.498679	0.779783	0.305488	0.738343	0.604226				0.385542	0.460293
53:6	0.762305	0.839281	0.807517	1.81465	2.08217	0.566934	0.57065	0.469837	0.710985	0.8608	0.366457	0.440975	0.81357	0.672946				0.656485	0.931213	0.239678	0.87614	0.37272	0.882434	0.54242	0.725437	0.8068	0.278469	0.314975	0.655011				0.588333	0.412608	0.576753	0.523185	0.464668	0.827541	0.169099	0.556149	0.714861	0.394274	0.508165	1.03677				0.309021	0.527293
54:0	0.0616723	0.0167278	0.0779077	0.41586	0.676699	0.0403545	0.159711	0.044054	0.137357	0	0.138144	0.0256838	0.0548604	0				0.722425	0	0.529236	0.135938	0.152646	0.712137	0.212544	0.349387	0.56063	0.251469	0.182967	0.116898				0.449462	0.0867838	0	0.249275	0.643888	0	0.169121	0.365823	0.130612	0.110443	0.113041	0.200645				0.267907	0.195844
54:1	0	0.247027	0.0789553	0.545746	0.571562	0	0.143897	0.329363	0.302032	0	0.124926	0	0.0320227	0				0.351857	0.110729	0.864991	0.115989	0.515584	0.813811	0.510311	0.673027	0.441596	0.3441	0.134644	0.0972931				0.414435	0.363118	0.456889	0.398369	0.857236	0.146213	0.319584	0.677397	0.583711	0.157602	0.719659	0.681258				0.302305	0.367949
54:2	0.772037	1.0756	0.911971	0.975442	0.863112	0.965176	1.13292	2.41819	1.04314	1.19905	1.40599	1.21342	1.89791	1.71077				1.27046	1.68859	2.50016	0.960877	1.84658	2.50662	2.29505	2.18184	2.40285	1.95832	1.81936	0.889555				1.91368	1.75862	2.80045	1.50547	2.11409	1.90629	1.43407	1.69601	1.38987	2.11834	1.82179	1.84073				0.72356	0.567429
54:3	6.03107	5.16247	5.75668	4.67141	4.45912	6.1744	6.54545	6.7663	7.09619	5.97511	5.72988	7.595	7.87036	7.28805				5.69859	7.0708	10.1463	5.18151	7.78246	9.32076	9.36035	9.37207	8.85313	7.16325	7.29514	5.89512				5.27688	6.59482	9.89988	7.3574	7.75115	7.55633	7.91023	6.70027	7.54308	8.17121	5.55469	7.77907				7.76176	9.2881
54:4	3.71866	3.24999	4.15314	3.0148	3.28804	4.34347	4.11393	6.48558	3.45772	4.56644	4.16573	3.71608	3.93488	4.5487				3.29349	4.4848	4.08721	4.61763	3.96832	5.88356	5.1555	4.75326	4.48366	4.07636	5.25657	4.22254				4.85019	4.91154	5.60413	4.24987	3.96983	4.55047	5.00803	4.36388	4.42067	4.38771	4.01909	4.95128				2.77447	2.33657
54:5	7.22693	6.45412	5.97886	4.89517	4.47209	6.79418	6.81181	7.26998	6.15189	7.4068	6.54717	6.99379	6.63697	7.56407				5.23879	7.00796	7.54351	7.21218	6.71268	8.31508	6.86943	6.34365	6.31132	6.45763	7.24959	7.26685				6.7685	7.04324	7.8118	6.77849	6.2794	7.2556	7.9478	7.17065	6.29378	6.62853	6.68064	6.88986				7.05927	7.43243
54:6	5.91889	5.21424	5.02164	4.31048	3.82269	6.25278	6.66217	5.91683	5.37215	6.26278	6.05904	6.1255	6.60377	6.97977				5.68813	6.48199	6.28002	6.23193	6.08657	5.62656	5.33484	5.14246	4.91904	5.73837	6.15767	5.9654				6.02518	6.7348	6.24621	5.37141	5.67987	6.13348	5.80892	5.49479	5.58913	5.85344	6.08368	5.96099				4.88618	3.68035
54:7	8.14818	8.55674	7.42073	7.09134	6.09683	8.70546	9.3487	5.49077	7.43653	7.62325	7.40762	9.1701	8.80354	8.17873				5.80702	4.99747	6.32613	7.0229	6.2765	5.40513	4.9691	4.56675	5.92081	5.67495	5.34229	6.14764				7.05205	8.06635	6.07572	5.46181	5.29179	6.52526	6.24355	4.34767	6.66082	6.60876	8.04642	5.60888				11.6267	11.1259
54:8	3.15343	3.56415	3.01993	4.759	5.32767	2.69939	2.80559	3.24823	3.6802	3.01475	2.88359	2.65007	2.80488	2.86537				2.2691	2.01834	1.63089	2.76399	1.54433	1.7682	1.85997	1.90198	1.09741	1.74029	1.54226	2.40987				2.45617	2.13886	1.93136	1.4483	1.51081	1.25597	1.73266	1.74339	1.4885	1.6814	2.31636	1.58979				2.46931	1.85741
54:9	2.59432	2.71187	2.49611	2.79731	3.16324	2.15576	2.34685	2.41133	2.32986	2.24495	2.42351	1.69886	1.8986	1.98731				2.01773	2.30917	1.80847	2.11147	1.9699	1.7547	1.61612	1.45187	0.999446	1.61494	0.984333	2.39173				1.99272	1.63432	1.32982	1.18107	1.67097	1.91414	1.50592	1.44771	1.64863	1.43218	2.33072	1.23921				4.64682	4.22676
55:2	1.00806	1.05297	1.04116	2.24938	2.58361	0.804147	0.839713	1.50434	1.66422	1.44197	1.01002	1.16468	1.11006	1.06959				1.11372	1.25386	0.646304	0.224257	0.802081	0.362249	0.88739	1.03378	0.637876	0.490729	0.209593	1.04352				0.414251	0.552054	0.102512	0.403309	0.40277	0.362371	0.565499	0.596589	0.429685	0.114043	0.687327	0.311589				0.565187	0.832658
55:3	0.850065	1.05854	0.999085	1.66949	2.09677	0.901493	0.806736	1.85134	0.859033	1.42672	0.894269	0.936948	1.19286	0.880959				1.52453	0.590337	0.98655	0.57704	0.891601	0.608709	1.46667	0.880446	1.15707	0.467638	0.43657	1.08826				0.162631	0.423945	0.524343	0.722566	0.684252	0.247744	1.24618	0.77186	0.882003	0.501636	0.822161	0.333859				0.523148	0.625923
55:4	1.44982	1.61725	1.45831	2.52511	3.03314	0.870852	0.965034	1.70794	1.59584	1.88352	1.32925	1.42995	1.44241	1.2526				1.44375	0.987623	0.926029	0.599657	0.942259	0.575985	1.02162	0.917841	0.896327	0.617524	0.590345	1.316				0.545896	0.333926	0.294418	0.648132	0.550464	0.315938	0.652351	1.06022	0.530696	0.423631	0.687296	0.89619				0.797619	1.01374
55:5	1.33513	1.06204	0.978776	2.26819	2.83091	0.558948	0.86996	1.13464	1.26992	1.29466	0.862513	0.909518	0.954247	0.906768				1.31527	0.430034	0.7493	0	0.494283	0.600381	0.723096	0.571752	0.651735	0.424871	0.558464	0.806039				0.365625	0.176107	0.149836	0.657976	0.74645	0.247987	0.211482	0.865003	0.493674	0.0305252	0.803138	0.395573				0.379795	0.592776
55:6	1.19218	1.40206	1.08117	3.0209	3.28255	0.546538	0.717957	1.13967	1.44804	1.16079	0.630837	0.969763	0.820057	0.598633				1.10828	0.119016	0.921094	0.312281	0.316955	0.537193	0.611053	0.40705	0.41803	0.285951	0.441808	0.561258				0.654317	0.0954609	0.358875	0.422877	0.59109	0.0990162	0.316034	0.593725	0.363733	0.0745192	0.710454	0.35675				0.826774	1.11552
:1	2.15769	2.12468	2.40138	2.93827	3.24096	1.74566	2.13521	3.40855	2.5849	1.95442	2.57668	2.37819	2.79356	2.8048				4.84763	4.53013	3.09112	3.76134	4.17784	4.93938	4.00629	4.65761	4.45619	5.2469	4.92136	3.30258				5.46042	3.67578	4.3147	4.71151	5.51321	4.49881	4.20264	5.3	4.54194	4.79735	4.4911	5.95184				1.53398	1.01437
:2	12.1786	13.3992	15.6721	12.9324	12.6169	13.0185	14.1067	14.1364	15.4361	12.2862	16.4369	16.1051	16.3736	14.6295				16.0042	18.0617	19.7798	11.3325	18.1754	18.1496	20.2009	21.0068	19.7713	18.8462	19.2513	14.2751				16.0816	17.8997	19.3199	20.2897	18.0886	16.9187	18.269	18.389	16.6415	21.1201	16.7558	18.5173				10.3825	9.75536
:3	14.8661	14.7763	16.0014	15.355	16.8913	14.5648	14.8348	18.1494	16.2467	15.1236	14.5385	16.3753	16.2006	16.1587				16.3695	16.175	17.7945	14.7318	16.8444	17.9565	19.7017	18.7953	17.7786	16.4108	16.7863	15.1948				14.3908	14.5184	18.5249	16.0795	16.2952	16.9692	18.2162	16.1057	16.3481	16.2205	13.2642	16.5688				18.6169	22.2682
:4	21.1479	22.0495	22.0984	19.8466	19.4884	22.1254	20.5682	21.2051	20.1263	22.1799	21.3865	19.4089	17.8115	19.4146				20.9378	21.4963	18.0498	22.1609	20.7168	19.2966	20.3001	19.3366	21.1151	18.965	20.3598	21.6009				20.3542	20.7343	20.0261	20.9614	19.038	20.2445	21.7119	20.6263	21.0405	18.7497	20.2326	19.6445				18.2793	16.4969
:5	16.5309	15.1089	14.0243	14.4734	14.6309	15.0349	15.1723	15.7439	14.7728	16.1108	14.905	14.7499	14.3135	16.4406				14.3994	15.0543	14.848	16.8599	14.4811	15.7612	14.1533	14.1672	14.3278	15.0323	15.3382	16.3372				14.3992	13.7392	14.5895	15.2576	15.4226	15.034	14.634	16.4141	14.6478	13.2638	14.6186	14.8216				14.8171	16.4036
:6	13.5091	12.9258	11.9746	13.8294	13.3738	13.7576	13.204	12.6123	12.2386	13.5462	12.4828	12.27	13.0028	13.2915				12.0499	11.7879	11.3635	13.9738	11.3085	10.7725	9.92057	9.76878	10.0009	10.8361	11.6049	12.8525				12.6905	12.4304	10.6589	10.4927	11.3447	12.2413	9.98665	10.7787	11.7347	11.1218	12.2256	11.4617				12.7891	10.7854
:7	13.3817	13.1968	11.7985	12.1372	9.79892	14.2707	14.0948	8.61374	12.1659	12.9033	11.7751	14.1402	14.2984	12.0945				8.87735	7.75206	10.6869	10.7108	9.77036	7.55114	7.27934	7.2407	9.0691	9.27845	8.05344	10.4313				10.8871	12.2465	8.70134	8.76267	9.31473	10.1703	8.98193	7.60387	10.7271	10.5263	12.3598	8.65224				15.5814	16.6653
:8	3.15343	3.56415	3.01993	4.759	5.32767	2.69939	2.80559	3.24823	3.6802	3.01475	2.88359	2.65007	2.80488	2.86537				2.2691	2.01834	1.63089	2.76399	1.54433	1.7682	1.85997	1.90198	1.09741	1.74029	1.54226	2.40987				2.45617	2.13886	1.93136	1.4483	1.51081	1.25597	1.73266	1.74339	1.4885	1.6814	2.31636	1.58979				2.46931	1.85741
:9	2.59432	2.71187	2.49611	2.79731	3.16324	2.15576	2.34685	2.41133	2.32986	2.24495	2.42351	1.69886	1.8986	1.98731				2.01773	2.30917	1.80847	2.11147	1.9699	1.7547	1.61612	1.45187	0.999446	1.61494	0.984333	2.39173				1.99272	1.63432	1.32982	1.18107	1.67097	1.91414	1.50592	1.44771	1.64863	1.43218	2.33072	1.23921				4.64682	4.22676
UI	4.61662	4.59847	4.41326	4.57806	4.50183	4.5859	4.54441	4.33327	4.4557	4.57094	4.4134	4.44191	4.44588	4.4562	4.49685	0.086221		4.12466	4.12356	4.14786	4.43498	4.12662	3.98531	3.95384	3.8882	3.94698	4.01615	3.99114	4.36465	4.092	0.167149		4.24146	4.26791	4.03863	4.00174	4.04238	4.17307	4.05615	3.99846	4.16514	4.03773	4.31198	3.98586	4.11004	0.115757		4.72733	4.69605
UI/acyl	1.53887	1.53282	1.47109	1.52602	1.50061	1.52863	1.5148	1.44442	1.48523	1.52365	1.47113	1.48064	1.48196	1.4854	1.49895	0.0287403		1.37489	1.37452	1.38262	1.47833	1.37554	1.32844	1.31795	1.29607	1.31566	1.33872	1.33038	1.45488	1.364	0.0557162		1.41382	1.42264	1.34621	1.33391	1.34746	1.39102	1.35205	1.33282	1.38838	1.34591	1.43733	1.32862	1.37001	0.0385857		1.57578	1.56535
Means													Means
	CPB-0	CPB-2	CPB-4		MB-0	MB-2	MB-4		AB-0	AB-2	AB-4			CPB-0	MB-0	AB-0		CPB-2	MB-2	AB-2		CPB-4	MB-4	AB-4
UI	4.49685	4.092	4.11004		4.80957	4.91955	4.89436		4.14882	4.14065	4.04819		TAG DBI/acyl	1.49895	1.60319	1.38294		1.364	1.63985	1.38022		1.37001	1.63145	1.3494
UI/acyl	1.49895	1.364	1.37001		1.60319	1.63985	1.63145		1.38294	1.38022	1.3494
SDs													SDs
													UI/acyl	0.0287403	0.0409396	0.0357948		0.0557162	0.0504731	0.0285186		0.0385857	0.0405936	0.0320292
UI	0.086221	0.167149	0.115757		0.122819	0.151419	0.121781		0.107384	0.0855557	0.0960876
UI/acyl	0.0287403	0.0557162	0.0385857		0.0409396	0.0504731	0.0405936		0.0357948	0.0285186	0.0320292
[truncated: 85 more columns]

## Sheet: phospholipid species
id	PC32:00	PC32:01	PC32:02	PC34:00	PC34:01	PC34:02	PC34:04	PC34:05	PC36:01	PC36:02	PC36:03	PC36:04	PC36:05	PC36:06	PC38:01	PC38:02	PC38:03	PC38:04	PC38:05	PC38:06		SM14:00	SM15:01	SM16:00	SM16:01	SM17:00	SM17:01	SM18:00	SM18:01	SM19:00	SM19:01		PI34:01	PI34:03	PI36:01	PI36:02	PI36:03	PI36:04	PI38:03		PS36:01	PS36:02	PS36:03	PS36:04		PE34:01	PE34:02	PE34:03	PE34:04
A1KP	0.016311	0.0135392	0.00861829	0.0379737	0.102215	0.143135	0.0325647	0.00419268	0.0212385	0.0863827	0.108138	0.181152	0.0811188	0.109838	0.00868427	0.0098537	0.0142874	0.0102966	0.00569511	0.00476589		0.0355753	0.0677217	0.268145	0.108308	0.0317327	0.0119612	0.195926	0.197677	0.0685337	0.0144192		0.117841	0.163393	0.0860453	0.201974	0.261761	0.12027	0.0487157		0.176475	0.366028	0.269463	0.188033		0.062145	0.0938379	0.166057	0.0313216
A2KP	0.012762	0.0111947	0.00639612	0.0391927	0.0757535	0.120973	0.0380213	0.00444295	0.0234944	0.0840704	0.115321	0.191054	0.0715393	0.148659	0.00749698	0.00845301	0.0160615	0.0122178	0.00703692	0.00585897		0.0374884	0.0444413	0.269126	0.0946666	0.0412902	0.0214967	0.211452	0.240185	0.0370205	0.00283318		0.0966542	0.180018	0.105732	0.193057	0.293874	0.0964882	0.0341765		0.132295	0.315971	0.364814	0.18692		0.0522945	0.0762261	0.1856	0.0263425
A3KP	0.0153274	0.00981299	0.0071746	0.044169	0.0925455	0.138864	0.0279981	0.00490963	0.0183383	0.0849465	0.1194	0.176311	0.103719	0.10965	0.00690614	0.00834101	0.0122352	0.00929703	0.00566945	0.004385		0.0441514	0.0421094	0.298372	0.107661	0.0312613	0.0142334	0.211847	0.190806	0.0584482	0.00110904		0.125516	0.172258	0.100658	0.212285	0.253599	0.10448	0.0312033		0.131314	0.390809	0.299379	0.178498		0.0563298	0.103566	0.164935	0.0232732
A4KP	0.0137788	0.0126983	0.00744715	0.0360511	0.0819795	0.145948	0.0334497	0.00327067	0.0300222	0.0902801	0.110689	0.17624	0.0726174	0.11947	0.00674546	0.0109233	0.0191747	0.0128607	0.00830432	0.00804889		0.0457763	0.0741003	0.281789	0.0939333	0.0227671	0	0.220174	0.201347	0.0601135	0		0.108141	0.165762	0.115321	0.210101	0.254082	0.0973725	0.0492206		0.173367	0.350003	0.296952	0.179678		0.0591845	0.0810515	0.170517	0.0361249
A5KP	0.0168139	0.012222	0.00698001	0.060243	0.105543	0.134401	0.026708	0.00445789	0.0262767	0.0969653	0.117522	0.180132	0.0655108	0.0877082	0.00757583	0.0112289	0.0140887	0.011549	0.00724848	0.00682524		0.0676841	0.058967	0.287663	0.117917	0.119706	0.00454966	0.132651	0.147725	0.0625468	0.000590826		0.099858	0.192643	0.0862792	0.191911	0.274482	0.114841	0.039986		0.166982	0.3984	0.257425	0.177193		0.080274	0.0838354	0.167013	0.0268271
A6KP	0.0140141	0.00963192	0.00626277	0.0507272	0.100238	0.111657	0.0284359	0.00352376	0.0243203	0.0915436	0.116706	0.209454	0.0725806	0.104703	0.00785293	0.0104593	0.0122747	0.0110725	0.00720481	0.00733704		0.0702994	0.0536584	0.287388	0.118263	0.0982611	0.0108178	0.134311	0.163366	0.0565121	0.00712277		0.0993037	0.220254	0.0668884	0.187808	0.273788	0.109646	0.0423109		0.157335	0.415899	0.255215	0.171551		0.0778775	0.0802741	0.185961	0.0196473
A7KP	0.0117536	0.00898661	0.00383259	0.0581111	0.0940389	0.113559	0.0227554	0.00320165	0.0235011	0.0886418	0.122066	0.20793	0.0816518	0.0982517	0.0110701	0.0117334	0.0156187	0.0124724	0.00677511	0.00404866		0.078671	0.0596044	0.284886	0.0995916	0.130056	0.00498862	0.138195	0.144833	0.0404173	0.0187557		0.0981338	0.230741	0.0599272	0.181895	0.276804	0.0987749	0.0537247		0.168785	0.402054	0.249272	0.179889		0.0796247	0.0799221	0.16417	0.0276062
A1NP	0.0144879	0.0114232	0.0082908	0.0461575	0.095882	0.147416	0.0255154	0.0044634	0.0133445	0.0793441	0.123133	0.174594	0.107191	0.090742	0.0105774	0.0123153	0.013002	0.0105601	0.00731572	0.00424413		0.0630032	0.0522627	0.297637	0.108604	0.0355407	0.0176094	0.158419	0.193398	0.0667038	0.00682316		0.114355	0.200648	0.0656032	0.215476	0.268627	0.10552	0.0297715		0.140854	0.427921	0.2631	0.168126		0.0694241	0.111258	0.15017	0.0263813
A2NP	0.0163862	0.0133291	0.00617712	0.0403845	0.111749	0.145465	0.0358718	0.00332735	0.013162	0.0874003	0.0993984	0.187298	0.0859324	0.111335	0.00718392	0.00824103	0.00871258	0.00876575	0.00523197	0.00464921		0.0590626	0.0451981	0.358179	0.109662	0.0409156	0.00628613	0.191545	0.113332	0.0731285	0.00269102		0.149261	0.214894	0.063228	0.208891	0.23117	0.12178	0.0107758		0.16487	0.382632	0.255588	0.19691		0.0749987	0.095978	0.178807	0.0252766
A3NP	0.016462	0.0102473	0.00631705	0.0451294	0.079956	0.153333	0.0320117	0.00471113	0.0187109	0.0585773	0.0989736	0.163698	0.100367	0.164667	0.00719473	0.00795919	0.0080523	0.00785104	0.00785804	0.00792296		0.0530971	0.0389303	0.313296	0.108327	0.0768066	0.0157344	0.202003	0.118149	0.0606749	0.0129816		0.124301	0.192787	0.0930656	0.178805	0.289466	0.102736	0.0188398		0.117233	0.321101	0.337855	0.223812		0.050858	0.0916493	0.214746	0.0259811
A4NP	0.0130931	0.0121183	0.00649006	0.0391076	0.0999816	0.137468	0.0337617	0.00518205	0.0163399	0.0766098	0.114872	0.173777	0.119363	0.102128	0.00662759	0.00855839	0.0105068	0.0101609	0.00749644	0.00635769		0.0524881	0.0640447	0.290445	0.100491	0.133704	0.0194146	0.189985	0.0994094	0.04717	0.0028486		0.129516	0.194544	0.0776925	0.205631	0.245271	0.101066	0.0462792		0.143431	0.36958	0.290179	0.19681		0.0595557	0.127302	0.165211	0.0253359
A5NP	0.0174845	0.0212704	0.00325449	0.0704825	0.0895274	0.129363	0.0237145	0.00322621	0.0216588	0.0830696	0.0997776	0.190402	0.0670057	0.108857	0.013657	0.0160618	0.0141272	0.0124493	0.00814611	0.00646514		0.0866262	0.101607	0.246582	0.098683	0.198891	0.00445454	0.124395	0.091291	0.0326396	0.0148303		0.097409	0.191712	0.0989912	0.182488	0.252782	0.105938	0.0706797		0.188663	0.339302	0.264883	0.207151		0.0659172	0.0631482	0.175517	0.0634636
A6NP	0.0146651	0.0147096	0.0050472	0.0366078	0.114852	0.093105	0.0275731	0.0024228	0.0232228	0.0973993	0.117725	0.221869	0.0864306	0.102984	0.00554298	0.00797978	0.00829451	0.00846048	0.00655213	0.00455719		0.10235	0.116686	0.247006	0.0954338	0.187042	0.00794909	0.106933	0.0807958	0.036878	0.0189261		0.098603	0.202205	0.0748918	0.193713	0.250428	0.129371	0.0507874		0.149957	0.384135	0.245011	0.220898		0.0848636	0.0816853	0.178971	0.0365129
A7NP	0.0175713	0.0106616	0.00342488	0.0522436	0.118677	0.107935	0.0268943	0.00201204	0.0247736	0.105899	0.10246	0.218614	0.0613623	0.108728	0.00540904	0.0062501	0.00947194	0.00868987	0.00513318	0.00378877		0.0931591	0.0963496	0.272856	0.095894	0.168611	0.0091076	0.124361	0.0974913	0.0372276	0.00494202		0.10833	0.213157	0.083303	0.182605	0.26222	0.11857	0.0318145		0.178594	0.364519	0.254758	0.20213		0.0773558	0.0751305	0.20075	0.0319941
A1KD2	0.0474718	0.0136126	0.00384582	0.0735463	0.149673	0.0783953	0.0235556	0.0072681	0.0172632	0.0791021	0.104683	0.182062	0.046772	0.0755487	0.0163685	0.0168414	0.0171763	0.0202629	0.0160549	0.0104969		0.110734	0.0746938	0.281055	0.174184	0.0338451	0.0160507	0.109496	0.108129	0.0785461	0.0132673		0.0708093	0.28489	0.0510557	0.156483	0.313524	0.111539	0.011699		0.150925	0.373267	0.27857	0.197239		0.0603542	0.0697155	0.132096	0.0325383
A2KD2	0.0359576	0.0135295	0.00675975	0.0986501	0.132991	0.0823231	0.0239994	0.00948795	0.0184265	0.0849141	0.10088	0.172159	0.0412256	0.0706654	0.0196432	0.0192367	0.0210749	0.0214273	0.0162042	0.0104442		0.0640724	0.0694895	0.256952	0.123138	0.0255804	0.0154346	0.112792	0.197733	0.111187	0.0236203		0.0579307	0.238906	0.0547667	0.176275	0.342852	0.113654	0.0156151		0.119931	0.416205	0.265705	0.198159		0.0555791	0.0633955	0.132025	0.0243252
A3KD2	0.043755	0.0150489	0.00641831	0.118571	0.1341	0.0959175	0.0226813	0.0131729	0.0237994	0.0682104	0.0987197	0.140962	0.0471721	0.0558961	0.0249712	0.0235315	0.0248734	0.0187279	0.0147064	0.00876472		0.0760882	0.0819028	0.232927	0.151601	0.031943	0.00869366	0.099363	0.154958	0.12185	0.0406741		0.071325	0.21421	0.0658479	0.187512	0.331859	0.11295	0.0162958		0.131571	0.436823	0.23575	0.195855		0.0667823	0.0661215	0.124618	0.0238219
A4KD2	0.0386917	0.0154855	0.00620705	0.103098	0.133191	0.109883	0.0229387	0.00597501	0.0171278	0.0748244	0.106985	0.162066	0.0554567	0.0701752	0.0145403	0.0159511	0.0136177	0.0148928	0.0111153	0.00777795		0.111548	0.0814052	0.221087	0.153153	0.0344787	0.0149231	0.10511	0.152359	0.0890585	0.0368771		0.0714841	0.228835	0.0512443	0.185485	0.327171	0.118439	0.0173405		0.123812	0.410783	0.268891	0.196515		0.0570926	0.0688263	0.124714	0.0356856
A5KD2	0.0364319	0.0142461	0.00640924	0.0944461	0.144717	0.0927837	0.0272629	0.0076339	0.0248571	0.0778453	0.0991292	0.171118	0.0463851	0.0777614	0.01437	0.0123746	0.0147437	0.0131466	0.0142836	0.0100549		0.0955823	0.070856	0.265163	0.132773	0.0424776	0.0251224	0.1103	0.154695	0.0962741	0.00675682		0.0731215	0.2504	0.0558614	0.152827	0.337755	0.106935	0.0231012		0.140653	0.400886	0.274622	0.183839		0.0622989	0.0687448	0.138612	0.0333278
A6KD2	0.0372061	0.0116713	0.00527395	0.111845	0.142077	0.0912862	0.0232789	0.0114311	0.0217463	0.0849129	0.0944315	0.158597	0.044059	0.0630751	0.0171544	0.0188976	0.0193724	0.0182682	0.0159526	0.00946402		0.0442883	0.0832839	0.274521	0.166558	0.0472509	0.0208969	0.085693	0.160983	0.111701	0.00482462		0.0739951	0.242248	0.0529727	0.169593	0.325479	0.121471	0.0142416		0.116765	0.440426	0.255985	0.186824		0.0651146	0.0666296	0.119472	0.0257648
A1ND2	0.0202542	0.0138213	0.00577971	0.0968118	0.0992965	0.0905044	0.0254691	0.00893032	0.0140099	0.0874171	0.108516	0.199561	0.0570076	0.0881902	0.0138216	0.0160257	0.0170639	0.0168852	0.0118416	0.00879325		0.0982701	0.074016	0.285783	0.123031	0.036289	0.0230174	0.113758	0.133001	0.0870937	0.0257401		0.24559	0.205315	0.0435	0.149613	0.216296	0.121698	0.0179887		0.109598	0.387948	0.262665	0.23979		0.0887127	0.0917022	0.166177	0.0325668
A2ND2	0.0394098	0.012808	0.00758363	0.0971599	0.152709	0.0736137	0.0183547	0.00443289	0.0223515	0.0884515	0.0978326	0.182164	0.0512221	0.075525	0.0136228	0.0122006	0.0160629	0.0142473	0.0120921	0.00815605		0.0866729	0.0663428	0.290017	0.146648	0.0443438	0.0207092	0.102369	0.115587	0.0986371	0.028673		0.0641512	0.234243	0.0497777	0.166204	0.33719	0.131993	0.0164422		0.101878	0.377537	0.274144	0.24644		0.0591644	0.0655923	0.131937	0.0206999
A3ND2	0.0304924	0.0124884	0.00643513	0.100876	0.111474	0.0981069	0.0266906	0.00865246	0.0168003	0.0804426	0.103259	0.160954	0.0640292	0.0826944	0.0168967	0.018526	0.0178023	0.0175218	0.0144436	0.0114138		0.0957587	0.0822268	0.290157	0.160355	0.0441864	0.0250674	0.102686	0.113858	0.0659454	0.0197599		0.0742629	0.208376	0.0623446	0.165105	0.345527	0.124546	0.0198381		0.114184	0.395149	0.240695	0.249973		0.0577092	0.0693315	0.131919	0.0253194
A4ND2	0.0192636	0.00977687	0.00637098	0.0603429	0.0890497	0.0840319	0.021837	0.00516761	0.0194876	0.100088	0.137908	0.204669	0.066981	0.0861088	0.0135757	0.0167492	0.0182368	0.0168959	0.0152596	0.00820037		0.0604273	0.0998678	0.27713	0.129848	0.0421673	0.0209781	0.133449	0.186403	0.0442403	0.00548913		0.0670192	0.190834	0.0739047	0.192643	0.332452	0.121662	0.021485		0.132049	0.450917	0.219147	0.197887		0.0641027	0.0692685	0.120625	0.0200447
A5ND2	0.0239947	0.0107511	0.00375742	0.0812563	0.111316	0.0883456	0.0272218	0.00401267	0.0206939	0.0975468	0.115898	0.195876	0.0634348	0.0846957	0.0121128	0.0132884	0.0114717	0.0155997	0.0115409	0.0071857		0.0864202	0.0869802	0.283233	0.159908	0.0394466	0.0235643	0.1025	0.117389	0.0796067	0.0209515		0.0604148	0.26667	0.0544093	0.159337	0.316069	0.122564	0.0205368		0.121084	0.389998	0.27088	0.218038		0.0711524	0.0772636	0.156065	0.0162578
A6ND2	0.0365007	0.0117416	0.00332698	0.0795982	0.138007	0.0892621	0.0275732	0.00914576	0.0164912	0.0834061	0.0979139	0.201031	0.0585309	0.0876034	0.00828384	0.0108963	0.0121491	0.0133087	0.00877604	0.00645393		0.0862499	0.0687176	0.305659	0.151199	0.0261332	0.0258249	0.117787	0.12754	0.0865211	0.00436754		0.0796717	0.262463	0.0604287	0.159374	0.319242	0.110107	0.00871321		0.10725	0.420284	0.256959	0.215508		0.0712883	0.0665304	0.132671	0.0206749
A1KD4	0.0310096	0.012852	0.00844109	0.125174	0.125932	0.0951787	0.0227628	0.00930031	0.0181616	0.0774292	0.107085	0.172618	0.0480886	0.0551043	0.0129314	0.0150795	0.0167073	0.0190387	0.0131996	0.013906		0.0782509	0.112022	0.232276	0.155646	0.022716	0.0164545	0.111569	0.158059	0.0878767	0.0251293		0.0525105	0.223947	0.0467878	0.193647	0.346742	0.111833	0.0245327		0.11358	0.446609	0.221164	0.218647		0.0580449	0.0743623	0.111964	0.0174675
A2KD4	0.0243807	0.00945132	0.00588764	0.107753	0.095057	0.0944636	0.0245933	0.00701242	0.0139349	0.0788816	0.10756	0.168075	0.0521382	0.0774786	0.0230043	0.0238857	0.0281687	0.0274372	0.0216966	0.00914106		0.0760465	0.0965708	0.238831	0.139266	0.0571606	0.032653	0.114387	0.127229	0.0916876	0.0261685		0.074292	0.240105	0.0572394	0.164787	0.332627	0.0999152	0.0310341		0.116876	0.41279	0.241467	0.228867		0.0616466	0.0745613	0.149399	0.0188209
A3KD4	0.0257321	0.00960672	0.0076844	0.103504	0.0992132	0.100633	0.0251962	0.00740165	0.0202409	0.0851599	0.114097	0.165036	0.0540003	0.0633853	0.0245995	0.0210982	0.0224381	0.023446	0.0185349	0.0089933		0.0686253	0.11089	0.244517	0.167752	0.0408901	0.0196422	0.0917796	0.160355	0.0658219	0.029727		0.0685331	0.24093	0.0620097	0.184395	0.35148	0.0823251	0.0103279		0.107595	0.458728	0.236919	0.196759		0.0647974	0.0838299	0.148274	0.0270827
A4KD4	0.0300806	0.00950571	0.00648889	0.128862	0.113178	0.111001	0.0248033	0.00563362	0.0165572	0.0729524	0.0906737	0.160883	0.051824	0.075202	0.0177361	0.0150283	0.0203344	0.0179204	0.0183231	0.0130129		0.0819275	0.0859869	0.282551	0.161327	0.0589859	0.0208464	0.108407	0.121795	0.0737894	0.00438435		0.0568651	0.276332	0.0410768	0.145371	0.332853	0.122035	0.0254677		0.0946714	0.391274	0.226601	0.287453		0.0529504	0.0713015	0.132148	0.0211668
A5KD4	0.0213618	0.00821354	0.00653514	0.0899261	0.0977223	0.106009	0.0195406	0.00797408	0.01916	0.0767798	0.129098	0.17344	0.0799077	0.0686966	0.0187259	0.0191827	0.0222448	0.0168379	0.0104945	0.00815014		0.0938984	0.0886213	0.234145	0.135128	0.0476981	0.027406	0.110763	0.139006	0.0867516	0.0365822		0.0592891	0.206561	0.0541514	0.200623	0.349964	0.0972107	0.0322005		0.114015	0.420748	0.283644	0.181593		0.0542185	0.092925	0.114354	0.0172278
A6KD4	0.0287624	0.00905157	0.00652796	0.104292	0.103192	0.122779	0.020595	0.00320898	0.0140826	0.0661389	0.115036	0.147252	0.0753261	0.0716375	0.0191204	0.0212349	0.0240887	0.0226103	0.0135969	0.0114665		0.0483733	0.108579	0.239581	0.163256	0.0644202	0.0231108	0.12611	0.149121	0.0694893	0.00795939		0.0656639	0.221379	0.0456781	0.202639	0.344474	0.0898447	0.0303205		0.110489	0.405919	0.291139	0.192453		0.052948	0.100655	0.129315	0.0201843
A1ND4	0.0178344	0.00934151	0.00491208	0.0647814	0.0905204	0.0825959	0.0220047	0.00945538	0.0164832	0.0879103	0.137832	0.203541	0.0805638	0.0718503	0.0163086	0.0189109	0.0213966	0.0182833	0.0158063	0.00966856		0.0878503	0.0782987	0.293811	0.144049	0.0403429	0.0172363	0.11879	0.124436	0.0613152	0.0338717		0.0650067	0.253296	0.0409112	0.188744	0.321301	0.104934	0.0258072		0.107602	0.363902	0.272294	0.256202		0.0475745	0.0868648	0.118597	0.0142621
A2ND4	0.0203461	0.00815369	0.00523237	0.0742498	0.0901435	0.0830382	0.0203084	0.00330304	0.0192665	0.093373	0.111812	0.203965	0.067717	0.100395	0.0157653	0.0177482	0.0213207	0.0170122	0.0144991	0.0123508		0.0668867	0.0732463	0.274849	0.142127	0.0668925	0.0332777	0.11161	0.12374	0.0951197	0.0122508		0.0649537	0.261432	0.0548152	0.143667	0.348461	0.102326	0.0243451		0.127764	0.370208	0.245559	0.256469		0.0578193	0.0759315	0.157139	0.0190672
A3ND4	0.023449	0.00816051	0.00464306	0.0800227	0.101117	0.0839349	0.0213726	0.00662893	0.0240757	0.0853792	0.122189	0.180198	0.0621046	0.0708259	0.0239121	0.0230428	0.0243424	0.0221035	0.0209185	0.0115787		0.078779	0.0812828	0.266303	0.157258	0.0541699	0.012408	0.118622	0.148376	0.0637825	0.0190194		0.0722519	0.260268	0.0537543	0.169461	0.310894	0.108347	0.0250238		0.109537	0.401319	0.22985	0.259294		0.0634547	0.0842921	0.130287	0.0199119
A4ND4	0.0310743	0.0134839	0.00542753	0.102241	0.114281	0.102378	0.0213698	0.0064665	0.0139747	0.0754578	0.115775	0.172646	0.0633498	0.0746792	0.0184994	0.0150061	0.0210931	0.0150404	0.0124042	0.00535204		0.0545361	0.0703677	0.297136	0.138566	0.0380983	0.0203717	0.128075	0.130066	0.0863599	0.0364226		0.0549615	0.226719	0.0477217	0.18471	0.33299	0.112146	0.0407516		0.102074	0.380073	0.259375	0.258478		0.0550316	0.0880034	0.135652	0.0164702
A5ND4	0.0221824	0.00786538	0.00530057	0.0897072	0.0940058	0.0935753	0.0302755	0.0103031	0.0135988	0.0790139	0.1122	0.18512	0.0652917	0.0913638	0.0175077	0.0195313	0.0183463	0.0174299	0.0164518	0.0109291		0.0843051	0.0822365	0.276405	0.154265	0.0369059	0.0215332	0.121086	0.123083	0.0684778	0.0317028		0.0494057	0.244089	0.05276	0.15459	0.359188	0.111432	0.0285348		0.105706	0.37111	0.254381	0.268804		0.0511144	0.0742837	0.129104	0.016823
A6ND4	0.0357792	0.0105232	0.00438933	0.113232	0.124153	0.0990966	0.0216075	0.00688612	0.0147383	0.0666379	0.104059	0.146161	0.0575801	0.0741814	0.0252044	0.02352	0.0242293	0.0215179	0.0138225	0.0126804		0.0669398	0.105334	0.226523	0.151051	0.0496065	0.0422415	0.0864013	0.142719	0.123327	0.00585599		0.0478299	0.215024	0.0502098	0.189381	0.369818	0.104876	0.0228618		0.0999847	0.422509	0.261714	0.215792		0.0487836	0.0745469	0.124021	0.0183092
L1KP	0.00751795	0.00565733	0.00383423	0.0509457	0.121477	0.0691015	0.0111608	0.00563584	0.0247881	0.124756	0.228407	0.203628	0.0901721	0.0297033	0.00499931	0.00542773	0.00559715	0.00324367	0.00230464	0.00164318		0.0229745	0.0346141	0.219202	0.192075	0.0564839	0.03783	0.147904	0.186663	0.0953483	0.00690448		0.0916612	0.166577	0.117675	0.172321	0.313788	0.106647	0.0313313		0.197221	0.425843	0.239599	0.137337		0.100514	0.0549642	0.0520073	0.0175672
L2KP	0.00697368	0.00564003	0.00501882	0.0398588	0.104411	0.0692963	0.0156941	0.00735215	0.0316969	0.106443	0.191328	0.228605	0.10583	0.050919	0.00638145	0.00806328	0.00650787	0.00426994	0.00345982	0.00225201		0.0235712	0.0377567	0.17434	0.240262	0.0565243	0.0518815	0.123823	0.192273	0.0924784	0.00708938		0.133497	0.132264	0.166133	0.162154	0.271907	0.104366	0.0296784		0.172061	0.413343	0.269104	0.145492		0.0642615	0.0543164	0.0693049	0.0138281
L3KP	0.00593595	0.00615383	0.00545607	0.0286099	0.107354	0.0724177	0.012625	0.00627689	0.0285387	0.116707	0.222794	0.217935	0.100132	0.0368526	0.00682826	0.00812528	0.00729522	0.00430739	0.00302306	0.0026328		0.01771	0.0317285	0.212257	0.184169	0.0826978	0.0376735	0.178981	0.155716	0.0744628	0.0246044		0.135285	0.148754	0.130662	0.167789	0.283997	0.0986719	0.0348419		0.176365	0.434951	0.262576	0.126109		0.0955036	0.0671449	0.05903	0.00612398
L4KP	0.00978586	0.00635776	0.00526528	0.0433492	0.120467	0.074011	0.01568	0.00977194	0.0255348	0.101006	0.178935	0.221642	0.105619	0.0546923	0.00600736	0.00591351	0.00631224	0.00408669	0.00376347	0.00179978		0.017556	0.0399421	0.194354	0.23402	0.0594967	0.0421107	0.127776	0.180694	0.0862494	0.0178011		0.0945977	0.176256	0.0864762	0.168402	0.325659	0.11621	0.0323987		0.146128	0.425983	0.271929	0.155959		0.0789446	0.056016	0.0827277	0.0178016
L5KP	0.00846837	0.0058453	0.00484525	0.0426333	0.108135	0.0758406	0.0127185	0.00675957	0.0209154	0.107394	0.20361	0.208427	0.108952	0.0485014	0.00627431	0.00942225	0.0079379	0.00657344	0.00424015	0.00250621		0.0294063	0.0404259	0.17126	0.213117	0.0910253	0.0453865	0.124985	0.173078	0.0763228	0.0349919		0.0890136	0.141462	0.100703	0.179716	0.341294	0.0972888	0.0505227		0.132885	0.425548	0.277622	0.163945		0.0649445	0.0542944	0.0607643	0.0118069
L6KP	0.00998573	0.0096648	0.00771737	0.057634	0.102034	0.0863048	0.0118582	0.00611529	0.0212541	0.104966	0.180014	0.209223	0.101743	0.0497308	0.00937811	0.00912303	0.00849296	0.00677464	0.00513378	0.00285153		0.0411426	0.0621402	0.141788	0.215622	0.113559	0.0461804	0.109393	0.18694	0.0742472	0.00898869		0.0841681	0.170899	0.0834316	0.163872	0.336248	0.0993488	0.0620321		0.18468	0.415628	0.264091	0.135601		0.081756	0.0409944	0.0535576	0.0151688
L7KP	0.00556088	0.00555454	0.00329818	0.0364613	0.11623	0.0762251	0.00855529	0.00504911	0.0282443	0.164893	0.249006	0.180031	0.0622936	0.0170154	0.00804153	0.0107648	0.00857028	0.00758934	0.00396022	0.0026567		0.0335514	0.0380792	0.195055	0.217639	0.0936956	0.0456389	0.133038	0.158334	0.0665745	0.0183943		0.0882555	0.135512	0.09088	0.190036	0.369062	0.0873729	0.0388814		0.177126	0.471675	0.244994	0.106205		0.103105	0.0758901	0.058545	0.0137359
L1NP	0.00733148	0.00559157	0.00391475	0.0531631	0.0949615	0.0616303	0.011975	0.00795703	0.0299444	0.109112	0.211376	0.211651	0.099867	0.0399891	0.00605055	0.00949214	0.0114009	0.0111996	0.00971987	0.00367391		0.0164501	0.0315981	0.186228	0.197038	0.0611416	0.0405221	0.157601	0.195434	0.0956591	0.0183281		0.0554562	0.137646	0.0991446	0.164724	0.404288	0.0882546	0.050486		0.146756	0.38679	0.299775	0.166679		0.0522021	0.0523463	0.057838	0.0120977
L2NP	0.00634062	0.00639916	0.00357664	0.0348969	0.147106	0.0760091	0.00938712	0.00507461	0.0231805	0.160624	0.242079	0.175621	0.0601262	0.0180644	0.00657006	0.00735672	0.00650798	0.00622299	0.00322407	0.00163271		0.0210886	0.0381325	0.220082	0.224222	0.0655802	0.0373722	0.168003	0.140741	0.0704352	0.0143443		0.104918	0.152781	0.0782337	0.223716	0.306397	0.104977	0.0289769		0.155284	0.520069	0.227491	0.0971561		0.155268	0.0770714	0.0667935	0.0127708
L3NP	0.00682172	0.00499453	0.0031468	0.0480931	0.102478	0.0633653	0.0126236	0.0065805	0.0255851	0.109222	0.214693	0.229821	0.0981226	0.0389864	0.00731203	0.00961537	0.00794741	0.00543046	0.0033499	0.00181151		0.0348006	0.040086	0.196103	0.213729	0.0894176	0.0367052	0.150504	0.153781	0.0770784	0.00779638		0.0811654	0.167484	0.0716442	0.180077	0.310909	0.157686	0.0310341		0.135176	0.446915	0.26954	0.14837		0.0863587	0.0488891	0.0722456	0.0172142
L4NP	0.00689202	0.00663565	0.00321164	0.0416037	0.145656	0.0836875	0.0105272	0.0044685	0.0318129	0.145332	0.224828	0.179747	0.0615872	0.0185199	0.00719469	0.00841752	0.00639947	0.00728336	0.00421919	0.00197664		0.0460987	0.0412253	0.163966	0.247552	0.0982012	0.0502736	0.119969	0.157988	0.063435	0.0112909		0.148878	0.129645	0.152955	0.187697	0.272422	0.0840955	0.0243069		0.138092	0.487993	0.256471	0.117444		0.140313	0.0802502	0.0712721	0.0115456
L5NP	0.00593471	0.00542188	0.00316008	0.0335676	0.13591	0.07063	0.00802076	0.00324051	0.0317491	0.174281	0.233757	0.179867	0.0621565	0.0159045	0.00765639	0.008845	0.00749294	0.00694275	0.00419008	0.00127306		0.0311286	0.0406342	0.188993	0.2201	0.0940453	0.0423922	0.15489	0.145398	0.0627281	0.0196911		0.133763	0.156473	0.0907947	0.186388	0.30665	0.0900072	0.035924		0.134571	0.520954	0.237814	0.106661		0.138816	0.086704	0.0795698	0.00760375
L6NP	0.00686113	0.00611288	0.00450163	0.0475624	0.154642	0.0673009	0.00729666	0.00484913	0.0346775	0.183157	0.232395	0.156894	0.0538324	0.0152692	0.00540643	0.00525592	0.00546477	0.00511499	0.00232187	0.00108387		0.0242928	0.0416626	0.201371	0.242585	0.0926271	0.0428393	0.131089	0.148012	0.0589516	0.0165705		0.101516	0.129221	0.100298	0.223863	0.314194	0.100773	0.0301347		0.148509	0.529947	0.223266	0.0982781		0.133357	0.071869	0.065083	0.0179661
L7NP	0.00940262	0.00570792	0.00274113	0.0577628	0.146952	0.0760839	0.00825791	0.00403905	0.0320051	0.163029	0.223492	0.169021	0.0611061	0.0148388	0.00496631	0.0062426	0.00564531	0.00498703	0.00211559	0.00160414		0.0384098	0.0421835	0.172851	0.221722	0.095051	0.0468641	0.143499	0.151586	0.0725063	0.0153276		0.0863512	0.117725	0.0923483	0.229021	0.349728	0.0928037	0.0320225		0.160829	0.498686	0.245981	0.0945045		0.108037	0.0908851	0.0789973	0.0260462
L1KD2	0.0149624	0.0126446	0.00376675	0.0756862	0.153791	0.0838243	0.0119846	0.00659372	0.0226567	0.111422	0.186406	0.162284	0.0701253	0.0260715	0.0144152	0.0142072	0.0123996	0.00773249	0.00602615	0.00299923		0.0455349	0.0481191	0.17352	0.201558	0.0532345	0.0524894	0.151945	0.153512	0.097617	0.0224699		0.128492	0.147302	0.0876265	0.197375	0.307635	0.105004	0.0265652		0.195817	0.439054	0.251114	0.114015		0.136141	0.0762389	0.0610139	0.0142125
L2KD2	0.0164102	0.00834399	0.00440664	0.0930984	0.179723	0.0860929	0.0126747	0.00889343	0.025252	0.119768	0.172701	0.151697	0.0563963	0.0191206	0.00926785	0.00981165	0.00820273	0.0079757	0.00577723	0.00438743		0.0629183	0.0623484	0.187059	0.216117	0.0576952	0.0442658	0.133797	0.112358	0.0993312	0.02411		0.172788	0.114976	0.137588	0.21023	0.239439	0.104083	0.020895		0.174014	0.453047	0.260643	0.112296		0.144321	0.0791975	0.0740143	0.0132128
L3KD2	0.0145447	0.00951294	0.00534344	0.0955531	0.154976	0.0712098	0.0121082	0.00939207	0.0197621	0.155026	0.188744	0.148919	0.0543274	0.0233112	0.0104503	0.00897693	0.00631041	0.00489979	0.00388604	0.0027468		0.0445273	0.0614123	0.164181	0.230527	0.0508064	0.0527512	0.113096	0.153051	0.0879589	0.0416889		0.0642169	0.113317	0.0742271	0.204447	0.38136	0.105457	0.0569749		0.132459	0.50125	0.236333	0.129957		0.0917865	0.0652234	0.0869679	0.0145148
L4KD2	0.013664	0.0071563	0.00432129	0.0859093	0.136949	0.0778725	0.0114504	0.00706188	0.0171649	0.113578	0.215233	0.169613	0.0646513	0.0213269	0.0104474	0.0137035	0.0100123	0.00838809	0.00702189	0.00447568		0.0241805	0.0440387	0.199083	0.232116	0.0509776	0.051938	0.12037	0.165548	0.0789883	0.03276		0.0674677	0.147431	0.0582239	0.18348	0.383267	0.104674	0.0554557		0.145906	0.467649	0.265444	0.121001		0.087407	0.0903031	0.0740834	0.0154505
L5KD2	0.0136653	0.00676641	0.00402892	0.0892309	0.160323	0.0839179	0.0121892	0.00752318	0.0223935	0.128216	0.206369	0.145569	0.057574	0.0214446	0.00812165	0.00993493	0.00911967	0.00584466	0.00465807	0.00310937		0.0499205	0.0644708	0.179225	0.248057	0.0582516	0.0498447	0.105924	0.145321	0.0750751	0.0239104		0.0642683	0.128988	0.0712585	0.183401	0.390199	0.113188	0.0486965		0.14911	0.512345	0.225209	0.113336		0.109726	0.0743469	0.0768219	0.00940831
L6KD2	0.0119311	0.0084071	0.00413037	0.0671338	0.129062	0.0640488	0.0111744	0.00875397	0.025505	0.144422	0.232647	0.163287	0.0616565	0.0227702	0.00994611	0.0101309	0.00897629	0.00743066	0.00497733	0.00360965		0.0289433	0.0617477	0.154014	0.252434	0.0560364	0.0373148	0.114765	0.176786	0.0860916	0.0318673		0.0728385	0.142132	0.0688056	0.210334	0.352472	0.0994409	0.0539771		0.115712	0.493728	0.270812	0.119748		0.0898492	0.0898554	0.0658257	0.0125698
L1ND2	0.00984175	0.00724616	0.00319967	0.0472629	0.115977	0.0814582	0.0115351	0.00619711	0.024114	0.13154	0.188386	0.19863	0.100134	0.031393	0.00912282	0.0117449	0.0079868	0.00544592	0.00548154	0.00330322		0.0615329	0.0596032	0.174627	0.221851	0.0504437	0.0487677	0.12489	0.154682	0.076659	0.0269429		0.104229	0.128823	0.0853552	0.194253	0.326952	0.124336	0.0360519		0.130656	0.436077	0.298083	0.135184		0.067967	0.0667327	0.059335	0.00980069
L2ND2	0.00913771	0.00877569	0.00390443	0.0633268	0.159572	0.0753888	0.00928531	0.0050864	0.0315355	0.157619	0.198447	0.15384	0.0558335	0.0176161	0.0100106	0.0105608	0.0110312	0.00935018	0.00658793	0.00309077		0.0505746	0.0495211	0.17426	0.226164	0.0586336	0.041604	0.13272	0.147593	0.0919035	0.0270275		0.155443	0.107856	0.122723	0.225323	0.272642	0.0918088	0.0242052		0.161491	0.498135	0.24095	0.0994234		0.127476	0.0704595	0.0580063	0.0155984
L3ND2	0.00982584	0.00889974	0.00453483	0.0572268	0.135114	0.0750936	0.0121877	0.0072632	0.0235902	0.15202	0.235577	0.160992	0.0529416	0.0196903	0.011943	0.011826	0.0103021	0.0062172	0.00319905	0.00155572		0.0330859	0.0531701	0.18385	0.22443	0.0548001	0.0425727	0.143119	0.160604	0.0861115	0.0182566		0.115108	0.128567	0.104377	0.195652	0.320055	0.0970782	0.0391632		0.112038	0.527988	0.250327	0.109648		0.121079	0.0830789	0.0666996	0.0136153
L4ND2	0.00983478	0.00798948	0.00297275	0.0816334	0.151213	0.072929	0.0096853	0.0062846	0.0196304	0.151632	0.223731	0.14915	0.0508089	0.017709	0.00876683	0.00866032	0.00780294	0.00784315	0.00845059	0.00327201		0.0379186	0.0513259	0.195141	0.237078	0.0474725	0.0402158	0.133567	0.158624	0.0747381	0.0239194		0.127377	0.116669	0.124782	0.217466	0.299454	0.0790582	0.0351924		0.100473	0.547025	0.245205	0.107296		0.113829	0.0859266	0.046706	0.00947466
L5ND2	0.0114431	0.008935	0.00476157	0.0708552	0.153238	0.0797963	0.00921026	0.00566506	0.020551	0.142268	0.228728	0.153981	0.0501568	0.0179289	0.00868039	0.0113204	0.00780523	0.00628886	0.0055908	0.00279625		0.0397651	0.0606491	0.190835	0.229415	0.0509351	0.0398435	0.130119	0.163182	0.0720785	0.0231781		0.0847951	0.159779	0.0723062	0.199163	0.31908	0.111684	0.0531928		0.116393	0.49796	0.260145	0.125501		0.112535	0.0961854	0.0764287	0.0154214
L6ND2	0.0158473	0.00743587	0.0050954	0.0909893	0.148452	0.0817429	0.01194	0.00923955	0.0159539	0.124751	0.198365	0.155435	0.0660161	0.0248585	0.00938266	0.00891181	0.00756825	0.00896416	0.00559978	0.00345196		0.0457958	0.0562285	0.171379	0.214508	0.0607438	0.0509626	0.121598	0.153523	0.0984655	0.0267969		0.0777183	0.170388	0.0542942	0.167613	0.372582	0.11377	0.0436345		0.0974092	0.497652	0.275816	0.129122		0.093333	0.0896819	0.0812149	0.0158137
L1KD4	0.0140442	0.00668278	0.00651799	0.116764	0.161379	0.0753918	0.00953091	0.00655654	0.021427	0.119432	0.213062	0.130261	0.0484997	0.0181158	0.00991783	0.00911089	0.009525	0.00998344	0.00832811	0.00547008		0.0578095	0.0653858	0.194214	0.220515	0.0704699	0.0429099	0.130979	0.126797	0.0584194	0.032501		0.0821604	0.16668	0.0508597	0.190515	0.37809	0.0937139	0.0379803		0.118194	0.492301	0.272508	0.116997		0.104451	0.0877364	0.0640172	0.0165311
L2KD4	0.0167417	0.00777171	0.00749543	0.113016	0.140681	0.075237	0.0100789	0.00922415	0.0197459	0.123917	0.207024	0.131855	0.0551721	0.0220205	0.0125221	0.0134742	0.0125299	0.0101191	0.00626937	0.00510439		0.0416353	0.0440631	0.180988	0.228947	0.0617544	0.0444137	0.131917	0.13419	0.100875	0.0312156		0.050766	0.134803	0.0538346	0.168225	0.4278	0.0987935	0.0657779		0.153348	0.480219	0.249043	0.11739		0.0970941	0.0736365	0.0704375	0.0115563
L3KD4	0.0138023	0.00932233	0.00618807	0.0741472	0.128836	0.0705023	0.0118716	0.0065685	0.0231601	0.147952	0.237502	0.145619	0.0522896	0.0162652	0.00891298	0.014232	0.0114607	0.00839237	0.00812865	0.00484664		0.0325427	0.0617487	0.181467	0.253282	0.0575516	0.0461718	0.126043	0.148107	0.0691587	0.0239281		0.043445	0.142546	0.0395127	0.187071	0.421593	0.113589	0.0522422		0.163884	0.494903	0.234504	0.106709		0.0994454	0.0711136	0.0657954	0.00961167
L4KD4	0.0106384	0.00905616	0.00313997	0.080542	0.144673	0.0690837	0.0120735	0.00688315	0.0137916	0.152634	0.222871	0.144798	0.0509705	0.0193403	0.0103084	0.0115983	0.012227	0.0128047	0.00781348	0.00475235		0.0504422	0.0648504	0.181351	0.237796	0.0611919	0.0473357	0.108348	0.144429	0.0741648	0.0300915		0.0662501	0.160109	0.0599649	0.169301	0.380339	0.10681	0.0572255		0.116248	0.511727	0.228753	0.143272		0.114442	0.0831499	0.09617	0.0118314
L5KD4	0.020829	0.0120457	0.0071935	0.122418	0.156004	0.0753307	0.00994694	0.0072774	0.0174265	0.134696	0.200472	0.11893	0.0362921	0.017328	0.0126815	0.0105845	0.0105883	0.0122232	0.00940554	0.00832635		0.0269452	0.0684082	0.176854	0.237522	0.0715664	0.0543825	0.118198	0.169542	0.056554	0.0200279		0.0531983	0.132029	0.047317	0.186815	0.39506	0.11828	0.0673003		0.133606	0.525545	0.228705	0.112144		0.108784	0.0666082	0.0674627	0.0118147
L6KD4	0.0126417	0.00755763	0.00570581	0.0942674	0.140197	0.0742812	0.0126581	0.00517862	0.0212786	0.132836	0.206083	0.153302	0.0607982	0.0251318	0.0107101	0.0111549	0.0102874	0.0070684	0.00485026	0.004012		0.0359193	0.0637917	0.197421	0.247985	0.0618852	0.0444679	0.118597	0.155629	0.0659505	0.0083534		0.0360351	0.162128	0.0376338	0.151908	0.439728	0.103548	0.06902		0.139711	0.496677	0.23651	0.127101		0.104795	0.0669773	0.0887414	0.0170972
L1ND4	0.013342	0.0115684	0.00670486	0.0698882	0.113328	0.0784414	0.0138756	0.00651277	0.0168779	0.135744	0.220816	0.163314	0.0649329	0.0260322	0.0123651	0.0120709	0.0121016	0.0105763	0.00789084	0.00361677		0.0354041	0.0731586	0.179535	0.215512	0.0575934	0.0392892	0.114557	0.17098	0.0826517	0.0313194		0.0444217	0.175661	0.0384443	0.165329	0.412382	0.100106	0.0636555		0.0847806	0.471564	0.289998	0.153658		0.0844208	0.0914609	0.10018	0.0251634
L2ND4	0.0167776	0.00940732	0.00404185	0.133176	0.148358	0.0700822	0.010192	0.00727345	0.0197564	0.130703	0.216677	0.121768	0.0448417	0.0145101	0.00890806	0.0139458	0.0101847	0.007796	0.00694152	0.00465982		0.041347	0.0486703	0.189589	0.241647	0.0591523	0.044133	0.141889	0.155855	0.0695223	0.00819481		0.0779086	0.135872	0.0749001	0.1996	0.376109	0.0794946	0.0561157		0.105765	0.532268	0.246474	0.115493		0.0951286	0.0907572	0.086399	0.00955365
L3ND4	0.0122859	0.00742841	0.00456387	0.0835815	0.145418	0.0696882	0.0105904	0.00764396	0.024712	0.149043	0.226593	0.144466	0.0506652	0.0138197	0.0123232	0.0131515	0.00974231	0.00850826	0.00347938	0.00229677		0.029008	0.0574277	0.185577	0.262193	0.0501789	0.0391727	0.130435	0.132894	0.0835336	0.0295796		0.0701781	0.139743	0.0608134	0.181576	0.390022	0.0967402	0.0609279		0.114424	0.512551	0.247259	0.125766		0.103268	0.0790615	0.073861	0.0136311
L4ND4	0.0131056	0.0126402	0.00429565	0.0796436	0.136869	0.0626771	0.0107421	0.00497634	0.0249504	0.144868	0.227184	0.148032	0.0502463	0.0215161	0.0110326	0.0086495	0.0112267	0.0115713	0.0102888	0.00548408		0.036417	0.0377313	0.19993	0.226261	0.0603898	0.0385808	0.148212	0.144307	0.0766296	0.0315409		0.0807297	0.156549	0.055304	0.185168	0.388466	0.0933675	0.0404152		0.127178	0.538757	0.23371	0.100355		0.110071	0.074473	0.0646603	0.0126115
L5ND4	0.0154299	0.00917102	0.00474015	0.0953653	0.162064	0.0766607	0.00866471	0.00464169	0.0182757	0.128741	0.218452	0.135844	0.0514339	0.0198074	0.0123822	0.0108108	0.00958205	0.00634513	0.00645818	0.00513045		0.0379055	0.0495175	0.198401	0.259225	0.0518717	0.0415077	0.127087	0.146062	0.0695745	0.0188479		0.0537517	0.168257	0.0430083	0.165654	0.404937	0.108413	0.0559784		0.117573	0.53761	0.231618	0.113199		0.119967	0.0682145	0.0719175	0.00940264
L6ND4	0.0137315	0.00899058	0.00473057	0.107921	0.156902	0.0702398	0.00975456	0.00687502	0.021351	0.141305	0.216569	0.137761	0.0479759	0.0175007	0.00832474	0.00968128	0.00688639	0.00566482	0.00430888	0.00352519		0.045164	0.050128	0.207844	0.225319	0.067546	0.0448578	0.127525	0.139112	0.0782069	0.0142961		0.0635728	0.146546	0.0431982	0.197414	0.407004	0.102119	0.0401454		0.104932	0.519374	0.263012	0.112682		0.0991285	0.078533	0.059104	0.0136584
C4KP	0.0106692	0.00783206	0.00302147	0.0449512	0.0892453	0.0793792	0.0196159	0.00401119	0.0178236	0.107364	0.149603	0.217877	0.091097	0.0952539	0.00682762	0.00979847	0.0205601	0.00963296	0.00807079	0.00736679		0.0538137	0.112651	0.108502	0.372596	0.0378034	0.0555877	0.0343745	0.17894	0.0421433	0.00358838		0.0733424	0.112566	0.0589975	0.194068	0.365279	0.14627	0.0494775		0.0998376	0.379409	0.283663	0.237091		0.0704738	0.0454172	0.107741	0.0258837
C3KP	0.0110301	0.00790996	0.00275149	0.0531734	0.0880695	0.0892952	0.0297083	0.00206675	0.0211004	0.102742	0.133131	0.227328	0.0800682	0.104587	0.00625786	0.00686755	0.0141548	0.00852137	0.0059638	0.00527338		0.0371598	0.10525	0.107045	0.387059	0.0350233	0.0652508	0.0421517	0.16418	0.0487469	0.00813288		0.0819946	0.115989	0.0801325	0.210288	0.308515	0.151875	0.0512057		0.121253	0.40014	0.267604	0.211002		0.0781599	0.0458694	0.106889	0.0180573
C2KP	0.011095	0.0106503	0.00280907	0.0464839	0.0963394	0.0911859	0.0381444	0.00240809	0.0283246	0.091722	0.117116	0.232252	0.0676599	0.106516	0.00755197	0.00973659	0.0192939	0.00837554	0.0069953	0.00534059		0.0218451	0.0802972	0.101358	0.377304	0.0313713	0.0642709	0.0351539	0.184109	0.0997837	0.00450667		0.0650706	0.0849862	0.0821542	0.217258	0.347327	0.116841	0.0863625		0.130583	0.408064	0.253849	0.207505		0.0984363	0.0503046	0.0963047	0.0232499
C1KP	0.00893106	0.0110598	0.00351411	0.0423902	0.0816704	0.0942286	0.034277	0.00284451	0.0280751	0.0894066	0.121271	0.236124	0.0673666	0.102662	0.0107906	0.0118979	0.0271796	0.00994506	0.0086074	0.00775903		0.074006	0.135735	0.103167	0.3162	0.0239545	0.0465115	0.04123	0.171688	0.0646978	0.0228097		0.0825451	0.085168	0.0820033	0.231305	0.321467	0.128156	0.0693548		0.142422	0.397659	0.270261	0.189657		0.0890477	0.043655	0.0959357	0.0391656
C5KP	0.0100953	0.00713125	0.00274226	0.0489347	0.0786077	0.0936043	0.027221	0.00242943	0.0148141	0.09423	0.125151	0.205254	0.10064	0.121573	0.00678544	0.011806	0.0190912	0.0138462	0.00830381	0.007738		0.0428108	0.105783	0.145833	0.319287	0.0383479	0.0732372	0.0511225	0.155293	0.0487497	0.0195356		0.0923831	0.152261	0.0740728	0.166814	0.299527	0.151771	0.0631707		0.16532	0.390815	0.234656	0.20921		0.0924145	0.0493651	0.105045	0.017354
C6KP	0.0121751	0.00988379	0.00364893	0.0695766	0.0703927	0.13416	0.0311225	0.00339103	0.0160748	0.0804402	0.113356	0.186099	0.0850689	0.105273	0.0114522	0.0167963	0.0234055	0.0130376	0.00727601	0.0073704		0.0412574	0.112037	0.121891	0.333464	0.0427416	0.0749837	0.0318425	0.182029	0.0597534	0		0.102232	0.115241	0.0825158	0.193513	0.31269	0.128376	0.0654325		0.153131	0.347402	0.299901	0.199566		0.0908795	0.0479655	0.108413	0.0276414
C7KP	0.00925995	0.00612097	0.00232381	0.0539183	0.0750045	0.103854	0.0276075	0.00273902	0.0169865	0.0808743	0.123109	0.203582	0.0830504	0.133586	0.00717216	0.0151756	0.0232737	0.0142535	0.0095429	0.0085651		0.0406454	0.127398	0.11608	0.353691	0.037799	0.0690372	0.0308708	0.168709	0.0361913	0.0195782		0.0910621	0.124565	0.0919776	0.180674	0.318151	0.133086	0.0604845		0.141038	0.357798	0.278922	0.222243		0.0868767	0.0391435	0.121084	0.0231627
C4NP	0.00670501	0.00571245	0.00362074	0.0400803	0.0761217	0.0889079	0.0297578	0.00296469	0.0200746	0.0914114	0.138668	0.233387	0.0855826	0.11637	0.00631978	0.0119198	0.0191634	0.0116126	0.00678349	0.00483707		0.0324653	0.113765	0.0923701	0.399321	0.0320301	0.0696282	0.0251461	0.181582	0.0443253	0.0093666		0.0965253	0.118314	0.0906256	0.180412	0.328389	0.121901	0.0638324		0.132716	0.392479	0.26469	0.210114		0.102029	0.050422	0.10848	0.0199963
C3NP	0.0103158	0.00979456	0.00223926	0.0476587	0.0777711	0.0947954	0.0339723	0.00305796	0.0218473	0.0863852	0.122152	0.215067	0.0783082	0.127995	0.0070336	0.0107588	0.0225128	0.0111391	0.00943836	0.00775697		0.0326811	0.117616	0.0975525	0.360807	0.0407223	0.066767	0.0331462	0.185008	0.0657005	0		0.0958966	0.117353	0.0978049	0.182522	0.333938	0.110011	0.0624742		0.134212	0.377693	0.277064	0.211031		0.0887097	0.0534002	0.117376	0.0254562
C2NP	0.00947877	0.00693163	0.00176354	0.052598	0.0818607	0.110133	0.0186242	0.00324295	0.0160723	0.110404	0.143777	0.195538	0.0948809	0.0864757	0.00672802	0.010349	0.0183304	0.0140109	0.0100354	0.00876526		0.0552235	0.129218	0.127329	0.34097	0.0395668	0.0591757	0.029924	0.158215	0.0535502	0.00682778		0.0990888	0.133181	0.0762276	0.178982	0.301742	0.14899	0.0617883		0.11911	0.406279	0.255428	0.219183		0.0943471	0.055465	0.124661	0.0212716
C1NP	0.0119939	0.00855282	0.0020833	0.0551318	0.0861564	0.113631	0.0285669	0.00339978	0.016244	0.098842	0.12479	0.186658	0.0810048	0.104107	0.00884758	0.0147128	0.0223819	0.0156482	0.0102245	0.00702305		0.0403685	0.109885	0.0936617	0.407264	0.0380806	0.0567246	0.0316961	0.172244	0.050076	0		0.101456	0.132087	0.0818977	0.180594	0.310164	0.131949	0.0618514		0.144679	0.354373	0.287158	0.213789		0.0805993	0.0521242	0.11772	0.029971
C5NP	0.00792632	0.00992323	0.00229811	0.0478314	0.0778507	0.0791479	0.0310213	0.0023293	0.0243783	0.0946039	0.127492	0.215201	0.072731	0.10632	0.0126053	0.0171729	0.033675	0.0142174	0.0135318	0.00974256		0.0526622	0.106401	0.104915	0.332524	0.0616595	0.0622857	0.0453542	0.152139	0.0638573	0.0182017		0.0801713	0.0929819	0.0970611	0.213267	0.324935	0.12235	0.0692343		0.102242	0.385857	0.283935	0.227966		0.0836045	0.0503441	0.116163	0.0560585
C6NP	0.00872365	0.00703625	0.00260066	0.0422543	0.0715655	0.0832306	0.025394	0.00386261	0.0191271	0.0842938	0.125001	0.216186	0.091779	0.148078	0.00762055	0.0123665	0.0221974	0.0112098	0.00890852	0.00856489		0.0599344	0.109805	0.123588	0.353344	0.0380427	0.0652614	0.0405716	0.143459	0.0553561	0.0106393		0.0681459	0.109865	0.0459636	0.208471	0.306425	0.189094	0.0720354		0.122049	0.381328	0.280145	0.216479		0.0844916	0.0413556	0.125292	0.0253672
C7NP	0.00847712	0.00961426	0.00256818	0.040134	0.0887233	0.0901656	0.0244197	0.00172783	0.0185889	0.11859	0.124894	0.219001	0.0881299	0.109174	0.00795829	0.0103891	0.0167776	0.00985985	0.00591341	0.0048938		0.0280918	0.102884	0.104249	0.410623	0.0349156	0.0652796	0.0446732	0.15198	0.0504304	0.00687306		0.124726	0.150722	0.0628306	0.195797	0.255417	0.16163	0.0488777		0.115968	0.491823	0.213712	0.178497		0.107555	0.0452849	0.124672	0.0238851
C1KD2	0.0142629	0.0083817	0.00438517	0.0668874	0.0787374	0.0994786	0.0266994	0.00919433	0.0132976	0.105493	0.120593	0.18188	0.0819716	0.0941807	0.014545	0.0169227	0.0234713	0.0158081	0.0164125	0.00739822		0.0650289	0.160142	0.111643	0.307079	0.0460447	0.0640615	0.038294	0.124885	0.0608093	0.022013		0.0645893	0.182897	0.0263861	0.122159	0.279058	0.258321	0.0665896		0.129027	0.363834	0.247487	0.259651		0.0550159	0.0503507	0.132363	0.030029
C2KD2	0.0127104	0.00593295	0.00238042	0.0548263	0.0906243	0.0750396	0.0198856	0.00830981	0.0103713	0.142218	0.126953	0.20073	0.0876282	0.0823227	0.0127871	0.0141977	0.0206504	0.0156959	0.0095982	0.00713834		0.0506069	0.15816	0.110685	0.38158	0.0302516	0.0711421	0.0334159	0.13815	0.0260087	0		0.0976691	0.163929	0.0270336	0.147156	0.278273	0.233207	0.0527329		0.110165	0.394302	0.248725	0.246809		0.0521265	0.041281	0.113572	0.0255224
C3KD2	0.0231315	0.0113812	0.00300521	0.0815145	0.114162	0.113212	0.0233074	0.00596011	0.0103958	0.0991702	0.130632	0.176395	0.0805782	0.0629899	0.0111343	0.0150657	0.0149134	0.0110189	0.00609752	0.00593487		0.0459744	0.150027	0.0779599	0.361757	0.0509667	0.0601256	0.0462851	0.144624	0.0445996	0.0176802		0.0947619	0.178454	0.0400716	0.142844	0.254665	0.229414	0.0597891		0.120275	0.433587	0.210886	0.235252		0.0859742	0.0589245	0.147423	0.0248991
C4KD2	0.0347086	0.0100506	0.000605449	0.118438	0.163721	0.115035	0.0240687	0.00799107	0.00971216	0.0968345	0.0957091	0.132402	0.0573375	0.0512029	0.013388	0.0169481	0.0183837	0.0151684	0.0120493	0.00624575		0.0501513	0.135134	0.110273	0.389737	0.0193432	0.048908	0.0338573	0.13893	0.0685512	0.00511414		0.0956558	0.215374	0.0374781	0.13559	0.24549	0.214513	0.0558994		0.113174	0.424283	0.234214	0.228329		0.092495	0.0644055	0.178907	0.0185768
C5KD2	0.0135776	0.0122289	0.00271681	0.0478482	0.0813043	0.0973817	0.0246498	0.00760823	0.0110065	0.111869	0.145709	0.203552	0.0966914	0.0752673	0.0113921	0.0150412	0.0173075	0.0130421	0.00780422	0.00400236		0.0633521	0.126014	0.113026	0.352196	0.0331429	0.0564231	0.0369281	0.134376	0.0563894	0.0281524		0.080094	0.216664	0.03402	0.138349	0.274643	0.202567	0.0536639		0.140248	0.371499	0.269951	0.218302		0.06303	0.0631069	0.136754	0.030976
C6KD2	0.0172039	0.00997263	0.0053358	0.0613863	0.0990096	0.0900232	0.0209134	0.00476747	0.0107477	0.146176	0.121829	0.190546	0.0742089	0.066111	0.00906428	0.0161531	0.0216923	0.0150362	0.0123526	0.00747071		0.0501745	0.12683	0.114917	0.337625	0.0460206	0.063979	0.0316056	0.151882	0.0552173	0.0217497		0.112854	0.204706	0.0377498	0.147442	0.22959	0.21265	0.0550084		0.110675	0.410164	0.224493	0.254668		0.0653227	0.0586671	0.183302	0.021617
C1ND2	0.0201527	0.010645	0.00259521	0.0674875	0.0992622	0.111585	0.0256352	0.00560614	0.0106969	0.120799	0.117869	0.183395	0.0846654	0.0756849	0.00796037	0.0107511	0.0163103	0.00958751	0.00998858	0.00932298		0.0294798	0.1496	0.0973029	0.400025	0.0315867	0.0666154	0.0411684	0.140247	0.0439741	0		0.0879701	0.260756	0.0327267	0.124989	0.259054	0.186771	0.0477332		0.0682016	0.399249	0.265337	0.267213		0.0650307	0.0637817	0.186865	0.0283587
C2ND2	0.0152845	0.00999852	0.00220925	0.0672446	0.104994	0.0863024	0.0288675	0.00719316	0.0195608	0.123053	0.123672	0.193247	0.0649351	0.0817158	0.0101577	0.0127115	0.0179841	0.0124281	0.0100704	0.00837158		0.0459869	0.125127	0.106303	0.351278	0.0338869	0.0558833	0.0441076	0.137974	0.06587	0.0335832		0.0772643	0.128148	0.0526193	0.166851	0.341822	0.1855	0.0477945		0.0865674	0.366706	0.271491	0.275236		0.0440091	0.0520046	0.171499	0.0237904
C3ND2	0.0202883	0.0146299	0.00461368	0.0555457	0.0962694	0.0953996	0.0327138	0.00602597	0.0124563	0.120091	0.1236	0.189222	0.0707504	0.0791187	0.0112834	0.0171733	0.0194011	0.0140335	0.00970388	0.0076795		0.0627073	0.114416	0.101134	0.345641	0.0478981	0.0539839	0.0487111	0.140227	0.0567514	0.0285306		0.0922517	0.134962	0.042598	0.172812	0.264745	0.222959	0.0696726		0.0816174	0.393955	0.270553	0.253875		0.0534275	0.05371	0.167662	0.0238646
C4ND2	0.0187419	0.0131201	0.00338203	0.0662512	0.111385	0.0911935	0.0308202	0.0080776	0.0152006	0.125442	0.110057	0.183424	0.071651	0.0720474	0.0128142	0.0151598	0.0203281	0.012812	0.0113654	0.00672755		0.0524229	0.166214	0.0955108	0.336852	0.0314218	0.0875231	0.0346852	0.120312	0.052567	0.0224911		0.0791577	0.153228	0.0361719	0.150867	0.261591	0.258653	0.0603311		0.0940043	0.414606	0.246512	0.244878		0.0781701	0.0802888	0.137669	0.0235675
C5ND2	0.0165912	0.0125029	0.00721142	0.0472084	0.102886	0.0849221	0.0264404	0.00714809	0.00837759	0.127248	0.125833	0.198592	0.0731495	0.0821102	0.0122177	0.0141734	0.0190852	0.014821	0.0105513	0.00893056		0.0340587	0.132278	0.104794	0.354854	0.0392717	0.0733622	0.0413669	0.153649	0.0477508	0.0186138		0.0954381	0.144811	0.0286464	0.156532	0.294242	0.244171	0.03616		0.0750317	0.394918	0.25998	0.270071		0.0552804	0.0544709	0.192778	0.0268912
C6ND2	0.0172711	0.011359	0.00322317	0.0519486	0.104306	0.0970487	0.026671	0.00731656	0.0136344	0.160375	0.131799	0.182975	0.0756436	0.0665965	0.00449158	0.00978912	0.014481	0.0110325	0.00488256	0.00515486		0.0407713	0.123865	0.103896	0.39043	0.0356933	0.0487889	0.0421085	0.147658	0.0506001	0.0161884		0.121173	0.213574	0.035478	0.144565	0.2177	0.222327	0.0451825		0.0730314	0.4818	0.21497	0.230198		0.0803038	0.0634584	0.161683	0.014526
C1KD4	0.0232452	0.0108914	0.00505019	0.101253	0.112733	0.086404	0.0196879	0.0085275	0.00823489	0.139645	0.156572	0.161728	0.0545926	0.0380606	0.00810848	0.011496	0.0168301	0.0155243	0.0124022	0.00901271		0.0495213	0.134057	0.0762711	0.299897	0.0484784	0.0821797	0.0424287	0.156473	0.0827637	0.0279293		0.053022	0.131578	0.0420627	0.19	0.325801	0.172924	0.0846117		0.0854812	0.413724	0.254725	0.24607		0.0534042	0.0616367	0.113849	0.0201672
C2KD4	0.0209806	0.0087437	0.00535753	0.0744313	0.101384	0.0923967	0.022265	0.00918745	0.00839833	0.113339	0.131728	0.190493	0.0716638	0.0672411	0.014083	0.0168713	0.0201068	0.0131461	0.0116003	0.00658396		0.0348087	0.148978	0.109199	0.354359	0.0405379	0.0658638	0.0363621	0.130004	0.0505487	0.0293388		0.0576195	0.21192	0.0262288	0.106077	0.294728	0.23083	0.0725963		0.0871357	0.37747	0.246437	0.288957		0.0522663	0.050738	0.143802	0.0227437
C3KD4	0.0163729	0.0108686	0.00379797	0.0707498	0.108492	0.086914	0.021988	0.00559792	0.0117959	0.132128	0.15311	0.200075	0.0668153	0.046837	0.0116626	0.0107536	0.0151443	0.00995841	0.0102579	0.0066803		0.0409868	0.145502	0.108452	0.365006	0.0360501	0.0687122	0.0318892	0.141563	0.0415433	0.0202956		0.0730367	0.167833	0.0331568	0.120884	0.258684	0.277484	0.0689218		0.134102	0.358599	0.277126	0.230172		0.0597535	0.0533488	0.108983	0.0313114
C4KD4	0.0186531	0.0113929	0.00435628	0.0791365	0.114532	0.112063	0.0230497	0.00682425	0.0100012	0.127221	0.14954	0.174447	0.0600264	0.0396432	0.0097501	0.0131604	0.0168425	0.0128506	0.0100288	0.00648225		0.0498915	0.14818	0.0850598	0.354128	0.0299879	0.0973168	0.027103	0.141373	0.0574586	0.0095013		0.0784426	0.18245	0.0284545	0.139443	0.272204	0.224382	0.074624		0.0941437	0.38632	0.25704	0.262497		0.0624082	0.0622469	0.127054	0.0276531
C5KD4	0.013152	0.0077677	0.00347458	0.0635941	0.0855793	0.0687034	0.0157091	0.0051237	0.013873	0.169351	0.174759	0.187552	0.0657399	0.0430655	0.0115023	0.0157201	0.0199505	0.0157078	0.0118437	0.00783164		0.0345715	0.131477	0.0795326	0.37247	0.036252	0.0711218	0.0448278	0.177414	0.0472958	0.00503806		0.0574152	0.0983158	0.0326583	0.201783	0.330843	0.212654	0.06633		0.0986074	0.410037	0.25474	0.236615		0.0450386	0.0546668	0.0860467	0.0177629
C6KD4	0.0150187	0.00821103	0.00227068	0.0713573	0.108235	0.0808622	0.0166223	0.00351125	0.00864576	0.183958	0.151293	0.19664	0.0504735	0.0356812	0.0077685	0.00999083	0.014653	0.0150783	0.0119288	0.00779964		0.0326965	0.122584	0.077914	0.393754	0.045791	0.0651158	0.0423044	0.148794	0.0552608	0.0157858		0.0602111	0.16079	0.0283452	0.145289	0.278646	0.276787	0.0499316		0.0770472	0.4302	0.239913	0.252839		0.0644316	0.0512688	0.134147	0.013962
C1ND4	0.0100639	0.00794739	0.0045387	0.0406863	0.0805763	0.0785885	0.0192878	0.00318832	0.00721677	0.184516	0.142979	0.207856	0.082293	0.0666313	0.00795038	0.0107698	0.0150369	0.0126961	0.00947045	0.00770678		0.0352905	0.126708	0.0973963	0.420203	0.0311588	0.0742445	0.0434519	0.145075	0.0264713	0		0.0507096	0.184326	0.0173715	0.125431	0.283518	0.286187	0.0524562		0.0734993	0.39675	0.264498	0.265253		0.0381104	0.0586331	0.14529	0.0201501
C2ND4	0.0162902	0.00749639	0.00549609	0.0754059	0.0916055	0.0949753	0.0183978	0.00674694	0.0101913	0.151566	0.161045	0.193099	0.0655172	0.0385856	0.00821692	0.0124995	0.0138489	0.0117541	0.0110289	0.00623298		0.0432123	0.135457	0.0935809	0.381627	0.0482015	0.0738966	0.0382371	0.120099	0.0425982	0.0230911		0.0565862	0.185539	0.0264258	0.140823	0.305855	0.216361	0.068409		0.0747286	0.41471	0.26292	0.247641		0.0529663	0.0592846	0.134518	0.018356
C3ND4	0.0213019	0.011129	0.00284471	0.069466	0.12672	0.0947712	0.0237872	0.00701532	0.00552499	0.120355	0.115489	0.19656	0.081253	0.0773025	0.00702675	0.0098604	0.012005	0.00732993	0.00648042	0.00377751		0.0425594	0.123631	0.0810106	0.376187	0.0403469	0.0664636	0.0442669	0.146938	0.0590387	0.0195578		0.0663464	0.178475	0.0264767	0.137562	0.29796	0.21356	0.079621		0.068389	0.382347	0.286532	0.262732		0.0370186	0.0549313	0.140893	0.0196665
C4ND4	0.0179205	0.0110926	0.00459466	0.0770687	0.116473	0.078285	0.0189686	0.00633062	0.0115631	0.172215	0.147335	0.175497	0.0495014	0.0380314	0.010119	0.0116252	0.0158359	0.0142819	0.0120632	0.011199		0.0543596	0.147153	0.0979449	0.381018	0.0378287	0.0537605	0.0227399	0.132438	0.0543279	0.0184299		0.0481792	0.111554	0.0257805	0.156817	0.327998	0.274316	0.0553551		0.0632396	0.449285	0.242044	0.245432		0.0544062	0.0586815	0.128413	0.0176582
C5ND4	0.0123125	0.00802498	0.00359701	0.0543931	0.0920873	0.0927121	0.0234823	0.00651259	0.00889928	0.16574	0.149492	0.202931	0.0697808	0.0534473	0.00971096	0.0117395	0.0135842	0.00953886	0.00721936	0.00479496		0.0345485	0.13286	0.0996208	0.367664	0.0352168	0.0629175	0.0557101	0.143811	0.0600941	0.00755581		0.0721309	0.18747	0.0267553	0.140442	0.275103	0.244923	0.0531762		0.0818634	0.407476	0.250034	0.260627		0.0553137	0.0528631	0.129404	0.0231092
C6ND4	0.0177061	0.0136552	0.00519067	0.0761496	0.0868061	0.0953678	0.0283987	0.0108494	0.00923616	0.115328	0.140449	0.19505	0.072974	0.0596807	0.0120423	0.010977	0.0189285	0.0127387	0.0110753	0.00739749		0.0205552	0.139178	0.0816659	0.342166	0.0515364	0.0695173	0.039691	0.160392	0.0690696	0.0262293		0.0457653	0.190308	0.0305435	0.127342	0.323591	0.229173	0.0532772		0.0792651	0.365554	0.273069	0.282112		0.0420121	0.0599226	0.130576	0.0253449
[truncated: 19 more columns]
